# Supplementary material for: N-(2-Phen­oxy­phen­yl)pyrazine-2-carboxamide
Source: Acta Crystallogr Sect E Struct Rep Online. 2012 Oct 20;68(Pt 11):o3161. doi: 10.1107/S1600536812041050 (PMC3515256; doi:10.1107/S1600536812041050)
Supplement: Supplementary file 1 [file e-68-o3161-sup1.cif]

##############################################################################
#                                                                            #
# This CIF contains the data in a paper accepted for publication in          #
# Acta Crystallographica Section E. It conforms to the requirements of       #
# Notes for Authors for Acta Crystallographica Section E, and has been       #
# peer reviewed under the auspices of the IUCr Commission on Journals.       #
#                                                                            #
# Full details of the Crystallographic Information File format               #
# are given in the paper "The Crystallographic Information File (CIF):       #
# a New Standard Archive File for Crystallography" by S. R. Hall, F. H.      #
# Allen and I. D. Brown [Acta Cryst. (1991), A47, 655-685].                  #
#                                                                            #
# The current version of the core CIF dictionary is obtainable from          #
# ftp://ftp.iucr.org/pub/cif_core.dic.                                       #
#                                                                            #
# Software is freely available for graphical display of the structure(s)     #
# in this CIF. For information consult the CIF software page                 #
# http://www.iucr.org/resources/cif/software.                                #
#                                                                            #
# This file may be used for bona fide research purposes within the           #
# scientific community so long as proper attribution is given to the journal # 
# article from which it was obtained.                                        #
#                                                                            #
##############################################################################
data_I
_audit_creation_method     SHELXL-97
_chemical_name_systematic
;
<i>N</i>-(2-Phenoxyphenyl)pyrazine-2-carboxamide
;
_chemical_name_common     ?
_chemical_formula_moiety     'C17 H13 N3 O2'
_chemical_formula_sum     'C17 H13 N3 O2'
_chemical_formula_iupac     'C17 H13 N3 O2'
_chemical_formula_weight     291.30
_chemical_melting_point     ?
_symmetry_cell_setting     triclinic
_symmetry_space_group_name_H-M     'P -1'
_symmetry_space_group_name_Hall     '-P 1'
loop_
    _symmetry_equiv_pos_as_xyz
    'x, y, z'
    '-x, -y, -z'
_cell_length_a     5.0913(10)
_cell_length_b     11.769(2)
_cell_length_c     12.268(3)
_cell_angle_alpha     91.058(16)
_cell_angle_beta     94.541(16)
_cell_angle_gamma     101.648(15)
_cell_volume     717.3(3)
_cell_formula_units_Z     2
_cell_measurement_reflns_used     5966
_cell_measurement_theta_min     2.39
_cell_measurement_theta_max     26.00
_cell_measurement_temperature     298(2)
_exptl_crystal_description     block
_exptl_crystal_colour     yellow
_exptl_crystal_size_max     0.40
_exptl_crystal_size_mid     0.20
_exptl_crystal_size_min     0.15
_exptl_crystal_density_diffrn     1.349
_exptl_crystal_density_meas     ?
_exptl_crystal_density_method     'not measured'
_exptl_crystal_F_000     304
_exptl_absorpt_coefficient_mu     0.091
_exptl_absorpt_correction_type     none
_exptl_absorpt_process_details     ?
_exptl_absorpt_correction_T_min     ?
_exptl_absorpt_correction_T_max     ?
_exptl_special_details     ?
_diffrn_ambient_temperature     298(2)
_diffrn_radiation_type     MoK\a
_diffrn_radiation_wavelength     0.71073
_diffrn_radiation_source     'fine-focus sealed tube'
_diffrn_radiation_monochromator     graphite
_diffrn_measurement_device_type     'Stoe IPDS II'
_diffrn_measurement_method     'rotation method'
_diffrn_detector_area_resol_mean     .
_diffrn_reflns_number     5966
_diffrn_reflns_av_R_equivalents     0.0550
_diffrn_reflns_av_sigmaI/netI     0.0488
_diffrn_reflns_theta_min     2.39
_diffrn_reflns_theta_max     26.00
_diffrn_reflns_theta_full     26.00
_diffrn_measured_fraction_theta_max     0.994
_diffrn_measured_fraction_theta_full     0.994
_diffrn_reflns_limit_h_min     -6
_diffrn_reflns_limit_h_max     6
_diffrn_reflns_limit_k_min     -14
_diffrn_reflns_limit_k_max     13
_diffrn_reflns_limit_l_min     -15
_diffrn_reflns_limit_l_max     15
_diffrn_standards_number     0
_diffrn_standards_interval_count     ?
_diffrn_standards_interval_time     ?
_diffrn_standards_decay_%     ?
_refine_special_details
;
Refinement of <i>F</i>^2^ against ALL reflections. The weighted <i>R</i>-factor
<i>wR</i> and goodness of fit <i>S</i> are based on <i>F</i>^2^, conventional
<i>R</i>-factors <i>R</i> are based on <i>F</i>, with <i>F</i> set to zero for
negative <i>F</i>^2^. The threshold expression of <i>F</i>^2^ >
\s(<i>F</i>^2^) is used only for calculating <i>R</i>-factors(gt) <i>etc</i>.
and is not relevant to the choice of reflections for refinement.
<i>R</i>-factors based on <i>F</i>^2^ are statistically about twice as large
as those based on <i>F</i>, and <i>R</i>- factors based on ALL data will be
even larger.
;
_reflns_number_total     2811
_reflns_number_gt     1923
_reflns_threshold_expression     >2sigma(I)
_refine_ls_structure_factor_coef     Fsqd
_refine_ls_matrix_type     full
_refine_ls_R_factor_all     0.0984
_refine_ls_R_factor_gt     0.0618
_refine_ls_wR_factor_gt     0.1209
_refine_ls_wR_factor_ref     0.1324
_refine_ls_goodness_of_fit_ref     1.068
_refine_ls_restrained_S_all     1.068
_refine_ls_number_reflns     2811
_refine_ls_number_parameters     199
_refine_ls_number_restraints     0
_refine_ls_hydrogen_treatment     constr
_refine_ls_weighting_scheme     calc
_refine_ls_weighting_details
         'calc w=1/[\s^2^(Fo^2^)+(0.0432P)^2^+0.2101P] where P=(Fo^2^+2Fc^2^)/3'
_atom_sites_solution_hydrogens     geom
_atom_sites_solution_primary     direct
_atom_sites_solution_secondary     difmap
_refine_ls_shift/su_max     0.002
_refine_ls_shift/su_mean     0.000
_refine_diff_density_max     0.130
_refine_diff_density_min     -0.156
_refine_ls_extinction_method     none
_refine_ls_extinction_coef     ?
loop_
    _atom_type_symbol
    _atom_type_description
    _atom_type_scat_dispersion_real
    _atom_type_scat_dispersion_imag
    _atom_type_scat_source
    'C' 'C' 0.0033 0.0016
                         'International Tables Vol C Tables 4.2.6.8 and 6.1.1.4'
    'H' 'H' 0.0000 0.0000
                         'International Tables Vol C Tables 4.2.6.8 and 6.1.1.4'
    'N' 'N' 0.0061 0.0033
                         'International Tables Vol C Tables 4.2.6.8 and 6.1.1.4'
    'O' 'O' 0.0106 0.0060
                         'International Tables Vol C Tables 4.2.6.8 and 6.1.1.4'
_computing_data_collection     'X-AREA (Stoe & Cie, 2005)'
_computing_cell_refinement     'X-AREA (Stoe & Cie, 2005)'
_computing_data_reduction     'X-RED (Stoe & Cie, 2005)'
_computing_structure_solution     'SHELXS97 (Sheldrick, 2008)'
_computing_structure_refinement     'SHELXL97 (Sheldrick, 2008)'
_computing_molecular_graphics     'ORTEP-3 for Windows (Farrugia, 1997)'
_computing_publication_material     'WinGX (Farrugia, 1999)'
loop_
    _atom_site_type_symbol
    _atom_site_label
    _atom_site_fract_x
    _atom_site_fract_y
    _atom_site_fract_z
    _atom_site_U_iso_or_equiv
    _atom_site_adp_type
    _atom_site_calc_flag
    _atom_site_refinement_flags
    _atom_site_occupancy
    _atom_site_symmetry_multiplicity
    _atom_site_disorder_assembly
    _atom_site_disorder_group
    C C1 1.1804(5) 0.6963(2) 0.4406(2) 0.0618(7) Uani d . 1 1 . .
    H H1 1.2440 0.7617 0.4861 0.074 Uiso calc R 1 1 . .
    C C2 1.2999(5) 0.6018(2) 0.4538(2) 0.0593(6) Uani d . 1 1 . .
    H H2 1.4410 0.6053 0.5076 0.071 Uiso calc R 1 1 . .
    C C3 1.0170(5) 0.50713(19) 0.3160(2) 0.0567(6) Uani d . 1 1 . .
    H H3 0.9552 0.4419 0.2700 0.068 Uiso calc R 1 1 . .
    C C4 0.8953(4) 0.60172(17) 0.30288(18) 0.0462(5) Uani d . 1 1 . .
    C C5 0.6677(5) 0.59753(18) 0.21628(18) 0.0487(5) Uani d . 1 1 . .
    C C6 0.3816(4) 0.72817(18) 0.13538(17) 0.0460(5) Uani d . 1 1 . .
    C C7 0.3225(5) 0.83750(18) 0.15148(19) 0.0494(5) Uani d . 1 1 . .
    C C8 0.1218(5) 0.8733(2) 0.0871(2) 0.0603(6) Uani d . 1 1 . .
    H H8 0.0841 0.9463 0.0990 0.072 Uiso calc R 1 1 . .
    C C9 -0.0227(5) 0.7994(2) 0.0046(2) 0.0630(7) Uani d . 1 1 . .
    H H9 -0.1591 0.8226 -0.0389 0.076 Uiso calc R 1 1 . .
    C C10 0.0351(5) 0.6921(2) -0.0129(2) 0.0661(7) Uani d . 1 1 . .
    H H10 -0.0627 0.6430 -0.0686 0.079 Uiso calc R 1 1 . .
    C C11 0.2372(5) 0.6556(2) 0.05113(19) 0.0578(6) Uani d . 1 1 . .
    H H11 0.2759 0.5829 0.0378 0.069 Uiso calc R 1 1 . .
    C C12 0.4185(5) 1.01105(19) 0.2637(2) 0.0546(6) Uani d . 1 1 . .
    C C13 0.5372(6) 1.1083(2) 0.2146(3) 0.0775(8) Uani d . 1 1 . .
    H H13 0.6570 1.1042 0.1620 0.093 Uiso calc R 1 1 . .
    C C14 0.4776(9) 1.2133(3) 0.2440(4) 0.1099(15) Uani d . 1 1 . .
    H H14 0.5563 1.2805 0.2105 0.132 Uiso calc R 1 1 . .
    C C15 0.3048(11) 1.2189(4) 0.3215(4) 0.130(2) Uani d . 1 1 . .
    H H15 0.2653 1.2897 0.3416 0.156 Uiso calc R 1 1 . .
    C C16 0.1901(10) 1.1207(4) 0.3694(4) 0.1308(17) Uani d . 1 1 . .
    H H16 0.0724 1.1248 0.4229 0.157 Uiso calc R 1 1 . .
    C C17 0.2438(7) 1.0151(3) 0.3406(3) 0.0896(10) Uani d . 1 1 . .
    H H17 0.1622 0.9478 0.3732 0.108 Uiso calc R 1 1 . .
    N N1 0.9782(4) 0.69785(16) 0.36570(16) 0.0559(5) Uani d . 1 1 . .
    N N2 1.2183(4) 0.50575(17) 0.39150(18) 0.0621(6) Uani d . 1 1 . .
    N N3 0.5854(4) 0.69918(15) 0.20727(15) 0.0500(5) Uani d . 1 1 . .
    H H3B 0.6696 0.7542 0.2519 0.060 Uiso calc R 1 1 . .
    O O1 0.5723(4) 0.50845(13) 0.16236(15) 0.0687(5) Uani d . 1 1 . .
    O O2 0.4781(4) 0.90428(14) 0.23700(15) 0.0714(6) Uani d . 1 1 . .
loop_
    _atom_site_aniso_label
    _atom_site_aniso_U_11
    _atom_site_aniso_U_22
    _atom_site_aniso_U_33
    _atom_site_aniso_U_12
    _atom_site_aniso_U_13
    _atom_site_aniso_U_23
    C1 0.0680(16) 0.0505(14) 0.0679(16) 0.0208(12) -0.0077(14) -0.0076(12)
    C2 0.0609(15) 0.0574(15) 0.0646(16) 0.0240(12) 0.0036(13) 0.0053(12)
    C3 0.0668(15) 0.0416(12) 0.0660(16) 0.0218(11) 0.0043(13) -0.0005(11)
    C4 0.0525(13) 0.0382(11) 0.0518(13) 0.0152(9) 0.0123(10) 0.0034(9)
    C5 0.0589(14) 0.0368(11) 0.0532(13) 0.0147(10) 0.0100(11) 0.0004(10)
    C6 0.0503(12) 0.0410(11) 0.0474(12) 0.0116(9) 0.0024(10) 0.0021(9)
    C7 0.0518(13) 0.0415(12) 0.0539(13) 0.0097(10) -0.0021(11) -0.0021(10)
    C8 0.0623(15) 0.0496(13) 0.0693(16) 0.0186(12) -0.0103(13) -0.0005(12)
    C9 0.0600(15) 0.0663(16) 0.0606(16) 0.0147(12) -0.0130(13) 0.0036(13)
    C10 0.0739(17) 0.0612(16) 0.0579(15) 0.0090(13) -0.0118(13) -0.0076(12)
    C11 0.0726(16) 0.0435(12) 0.0562(14) 0.0118(11) 0.0003(13) -0.0039(10)
    C12 0.0604(14) 0.0384(11) 0.0650(15) 0.0196(10) -0.0166(12) -0.0082(10)
    C13 0.0769(19) 0.0607(17) 0.089(2) 0.0049(14) -0.0105(16) 0.0104(15)
    C14 0.128(3) 0.0379(16) 0.143(4) 0.0001(18) -0.072(3) 0.0060(19)
    C15 0.176(5) 0.072(2) 0.146(4) 0.079(3) -0.094(4) -0.056(3)
    C16 0.169(4) 0.132(4) 0.119(3) 0.100(3) 0.009(3) -0.029(3)
    C17 0.105(2) 0.075(2) 0.100(2) 0.0375(18) 0.029(2) 0.0095(17)
    N1 0.0652(13) 0.0419(10) 0.0638(12) 0.0212(9) -0.0005(11) -0.0027(9)
    N2 0.0707(14) 0.0496(11) 0.0725(14) 0.0292(10) 0.0020(12) 0.0035(10)
    N3 0.0595(12) 0.0378(10) 0.0541(11) 0.0168(8) -0.0027(9) -0.0043(8)
    O1 0.0871(13) 0.0430(9) 0.0761(12) 0.0212(9) -0.0087(10) -0.0118(8)
    O2 0.0782(12) 0.0495(10) 0.0877(13) 0.0331(9) -0.0328(10) -0.0241(9)
_geom_special_details
;
All e.s.d.'s (except the e.s.d. in the dihedral angle between two l.s. planes)
are estimated using the full covariance matrix. The cell e.s.d.'s are taken
into account individually in the estimation of e.s.d.'s in distances, angles
and torsion angles; correlations between e.s.d.'s in cell parameters are only
used when they are defined by crystal symmetry. An approximate (isotropic)
treatment of cell e.s.d.'s is used for estimating e.s.d.'s involving l.s.
planes.
;
loop_
    _geom_bond_atom_site_label_1
    _geom_bond_atom_site_label_2
    _geom_bond_site_symmetry_2
    _geom_bond_distance
    _geom_bond_publ_flag
    C1 N1 . 1.328(3) ?
    C1 C2 . 1.378(3) ?
    C1 H1 . 0.9300 ?
    C2 N2 . 1.327(3) ?
    C2 H2 . 0.9300 ?
    C3 N2 . 1.329(3) ?
    C3 C4 . 1.385(3) ?
    C3 H3 . 0.9300 ?
    C4 N1 . 1.333(3) ?
    C4 C5 . 1.501(3) ?
    C5 O1 . 1.221(3) ?
    C5 N3 . 1.349(3) ?
    C6 C11 . 1.390(3) ?
    C6 C7 . 1.393(3) ?
    C6 N3 . 1.407(3) ?
    C7 C8 . 1.380(3) ?
    C7 O2 . 1.390(3) ?
    C8 C9 . 1.382(3) ?
    C8 H8 . 0.9300 ?
    C9 C10 . 1.371(3) ?
    C9 H9 . 0.9300 ?
    C10 C11 . 1.387(3) ?
    C10 H10 . 0.9300 ?
    C11 H11 . 0.9300 ?
    C12 C17 . 1.353(4) ?
    C12 C13 . 1.357(4) ?
    C12 O2 . 1.391(3) ?
    C13 C14 . 1.379(5) ?
    C13 H13 . 0.9300 ?
    C14 C15 . 1.355(6) ?
    C14 H14 . 0.9300 ?
    C15 C16 . 1.352(7) ?
    C15 H15 . 0.9300 ?
    C16 C17 . 1.371(5) ?
    C16 H16 . 0.9300 ?
    C17 H17 . 0.9300 ?
    N3 H3B . 0.8600 ?
loop_
    _geom_angle_atom_site_label_1
    _geom_angle_atom_site_label_2
    _geom_angle_atom_site_label_3
    _geom_angle_site_symmetry_1
    _geom_angle_site_symmetry_3
    _geom_angle
    _geom_angle_publ_flag
    N1 C1 C2 . . 122.8(2) ?
    N1 C1 H1 . . 118.6 ?
    C2 C1 H1 . . 118.6 ?
    N2 C2 C1 . . 121.5(2) ?
    N2 C2 H2 . . 119.2 ?
    C1 C2 H2 . . 119.2 ?
    N2 C3 C4 . . 122.7(2) ?
    N2 C3 H3 . . 118.6 ?
    C4 C3 H3 . . 118.6 ?
    N1 C4 C3 . . 121.0(2) ?
    N1 C4 C5 . . 118.89(18) ?
    C3 C4 C5 . . 120.1(2) ?
    O1 C5 N3 . . 125.8(2) ?
    O1 C5 C4 . . 121.02(19) ?
    N3 C5 C4 . . 113.19(18) ?
    C11 C6 C7 . . 118.6(2) ?
    C11 C6 N3 . . 124.6(2) ?
    C7 C6 N3 . . 116.74(19) ?
    C8 C7 O2 . . 124.1(2) ?
    C8 C7 C6 . . 121.3(2) ?
    O2 C7 C6 . . 114.61(19) ?
    C7 C8 C9 . . 119.4(2) ?
    C7 C8 H8 . . 120.3 ?
    C9 C8 H8 . . 120.3 ?
    C10 C9 C8 . . 120.0(2) ?
    C10 C9 H9 . . 120.0 ?
    C8 C9 H9 . . 120.0 ?
    C9 C10 C11 . . 121.0(2) ?
    C9 C10 H10 . . 119.5 ?
    C11 C10 H10 . . 119.5 ?
    C10 C11 C6 . . 119.7(2) ?
    C10 C11 H11 . . 120.2 ?
    C6 C11 H11 . . 120.2 ?
    C17 C12 C13 . . 121.5(3) ?
    C17 C12 O2 . . 118.3(2) ?
    C13 C12 O2 . . 120.3(3) ?
    C12 C13 C14 . . 119.0(3) ?
    C12 C13 H13 . . 120.5 ?
    C14 C13 H13 . . 120.5 ?
    C15 C14 C13 . . 120.2(4) ?
    C15 C14 H14 . . 119.9 ?
    C13 C14 H14 . . 119.9 ?
    C16 C15 C14 . . 119.5(3) ?
    C16 C15 H15 . . 120.2 ?
    C14 C15 H15 . . 120.2 ?
    C15 C16 C17 . . 121.3(4) ?
    C15 C16 H16 . . 119.3 ?
    C17 C16 H16 . . 119.3 ?
    C12 C17 C16 . . 118.4(4) ?
    C12 C17 H17 . . 120.8 ?
    C16 C17 H17 . . 120.8 ?
    C1 N1 C4 . . 116.03(19) ?
    C2 N2 C3 . . 115.9(2) ?
    C5 N3 C6 . . 129.29(19) ?
    C5 N3 H3B . . 115.4 ?
    C6 N3 H3B . . 115.4 ?
    C7 O2 C12 . . 118.20(17) ?
loop_
    _geom_torsion_atom_site_label_1
    _geom_torsion_atom_site_label_2
    _geom_torsion_atom_site_label_3
    _geom_torsion_atom_site_label_4
    _geom_torsion_site_symmetry_1
    _geom_torsion_site_symmetry_2
    _geom_torsion_site_symmetry_3
    _geom_torsion_site_symmetry_4
    _geom_torsion
    _geom_torsion_publ_flag
    N1 C1 C2 N2 . . . . 0.0(4) ?
    N2 C3 C4 N1 . . . . 0.8(4) ?
    N2 C3 C4 C5 . . . . -179.7(2) ?
    N1 C4 C5 O1 . . . . -174.6(2) ?
    C3 C4 C5 O1 . . . . 6.0(3) ?
    N1 C4 C5 N3 . . . . 4.8(3) ?
    C3 C4 C5 N3 . . . . -174.7(2) ?
    C11 C6 C7 C8 . . . . 1.2(4) ?
    N3 C6 C7 C8 . . . . -178.5(2) ?
    C11 C6 C7 O2 . . . . -179.6(2) ?
    N3 C6 C7 O2 . . . . 0.7(3) ?
    O2 C7 C8 C9 . . . . -179.4(2) ?
    C6 C7 C8 C9 . . . . -0.3(4) ?
    C7 C8 C9 C10 . . . . -0.4(4) ?
    C8 C9 C10 C11 . . . . 0.1(4) ?
    C9 C10 C11 C6 . . . . 0.8(4) ?
    O2 C12 C13 C14 . . . . -179.0(2) ?
    C12 C13 C14 C15 . . . . 0.6(5) ?
    C13 C14 C15 C16 . . . . -0.3(6) ?
    C14 C15 C16 C17 . . . . -0.4(6) ?
    C13 C12 C17 C16 . . . . -0.7(5) ?
    O2 C12 C17 C16 . . . . 178.2(3) ?
    C15 C16 C17 C12 . . . . 0.9(6) ?
    C2 C1 N1 C4 . . . . 0.1(4) ?
    C3 C4 N1 C1 . . . . -0.4(3) ?
    C5 C4 N1 C1 . . . . -179.9(2) ?
    C1 C2 N2 C3 . . . . 0.4(4) ?
    C4 C3 N2 C2 . . . . -0.8(4) ?
    O1 C5 N3 C6 . . . . -1.3(4) ?
    C4 C5 N3 C6 . . . . 179.3(2) ?
    C11 C6 N3 C5 . . . . -5.7(4) ?
    C7 C6 N3 C5 . . . . 174.0(2) ?
    C8 C7 O2 C12 . . . . 3.9(4) ?
    C6 C7 O2 C12 . . . . -175.3(2) ?
    C17 C12 O2 C7 . . . . 91.4(3) ?
    C13 C12 O2 C7 . . . . -89.7(3) ?
loop_
    _geom_hbond_atom_site_label_D
    _geom_hbond_atom_site_label_H
    _geom_hbond_atom_site_label_A
    _geom_hbond_site_symmetry_A
    _geom_hbond_distance_DH
    _geom_hbond_distance_HA
    _geom_hbond_distance_DA
    _geom_hbond_angle_DHA
    _geom_hbond_publ_flag
    C2 H2 N2 2_866 0.93 2.62 3.439(3) 147 yes
data_global
_journal_date_recd_electronic     2012-09-28
_journal_date_accepted     2012-09-30
_journal_name_full     'Acta Crystallographica, Section E'
_journal_year     2012
_journal_volume     68
_journal_issue     11
_journal_page_first     o3161
_journal_page_last     o3161
_journal_paper_category     QO
_journal_paper_doi     10.1107/S1600536812041050
_journal_coeditor_code     XU5626
_publ_contact_author_name     'Noroozi Tisseh, Mehri'
_publ_contact_author_address
;Department of Chemistry
   Islamic Azad University
    North Tehran Branch
    Tehran
   Iran
;
_publ_contact_author_email     'mehri.noroozi@gmail.com'
_publ_contact_author_fax     '0098 021-29903105'
_publ_contact_author_phone     '0098 021-29903105'
_publ_section_title
;
<i>N</i>-(2-Phenoxyphenyl)pyrazine-2-carboxamide
;
loop_
    _publ_author_name
    _publ_author_footnote
    _publ_author_address
    'Noroozi Tisseh, Mehri' ?
;Department of Chemistry
   Islamic Azad University
    North Tehran Branch
    Tehran
   Iran
;
    'Kargar Razi, Maryam' ?
;Department of Chemistry
   Islamic Azad University
    North Tehran Branch
    Tehran
   Iran
;
    'Khavasi, Hamid Reza' ?
;Department of Chemistry
   Shahid Beheshti University, G. C.,
    Evin
    Tehran, 1983963113
   Iran
;
