# Supplementary material for: N-(2-Phen­oxy­phen­yl)pyrazine-2-carboxamide
Source: Acta Crystallogr Sect E Struct Rep Online. 2012 Oct 20;68(Pt 11):o3161. doi: 10.1107/S1600536812041050 (PMC3515256; doi:10.1107/S1600536812041050)
Supplement: Supplementary file 2 [file e-68-o3161-Isup2.hkl]

# 
# h,k,l, Fc-squared, Fo-squared, sigma(Fo-squared) and status flag 
# 
data_I
_shelx_title ' KHC20' 
_shelx_refln_list_code          4 
_shelx_F_calc_maximum       61.05 
_exptl_crystal_F_000        88.00 
_reflns_d_resolution_high  0.8107 
 
loop_ 
 _symmetry_equiv_pos_as_xyz 
 'x, y, z' 
 '-x, -y, -z' 
 
_cell_length_a     5.0913 
_cell_length_b    11.7695 
_cell_length_c    12.2684 
_cell_angle_alpha  91.058 
_cell_angle_beta   94.541 
_cell_angle_gamma 101.648 
 
_shelx_F_squared_multiplier     1.000 
 
loop_ 
 _refln_index_h 
 _refln_index_k 
 _refln_index_l 
 _refln_F_squared_calc 
 _refln_F_squared_meas 
 _refln_F_squared_sigma 
 _refln_observed_status 
   1   0   0      278.40      306.75     12.43 o 
   2   0   0      268.04      261.80      5.24 o 
   3   0   0       23.32       26.04      1.35 o 
   4   0   0       15.51       17.21      1.12 o 
   5   0   0        5.48        6.48      1.09 o 
   6   0   0        0.26        0.87      1.23 o 
  -6   1   0        0.17        1.25      1.54 o 
  -5   1   0        0.26        0.00      0.94 o 
  -4   1   0        0.56        0.76      1.14 o 
  -3   1   0       36.66       39.11      1.25 o 
  -2   1   0       36.51       35.25      1.39 o 
  -1   1   0     1198.62     1154.00     22.08 o 
   1   1   0      107.57      109.11      4.69 o 
   2   1   0       32.49       30.63      1.59 o 
   3   1   0      208.93      213.25      7.88 o 
   4   1   0        2.36        1.21      1.10 o 
   5   1   0        8.87        9.04      1.07 o 
   6   1   0        0.03        2.74      2.33 o 
  -6   2   0        1.13        2.36      1.67 o 
  -5   2   0        0.02        1.42      1.33 o 
  -4   2   0        0.61        1.32      1.15 o 
  -3   2   0      683.24      740.81     14.68 o 
  -2   2   0        5.73        4.87      0.84 o 
  -1   2   0       27.91       37.89      2.29 o 
   0   2   0       77.71       69.05      2.28 o 
   1   2   0      156.44      153.76     14.54 o 
   2   2   0      122.43      115.31     14.20 o 
   3   2   0       27.45       34.54      2.15 o 
   4   2   0        3.97        3.59      0.95 o 
   5   2   0        8.25       11.99      1.38 o 
  -6   3   0        0.17        3.80      2.55 o 
  -5   3   0        2.12        2.41      1.06 o 
  -4   3   0        3.34        4.05      1.03 o 
  -3   3   0        6.02        5.35      0.83 o 
  -2   3   0       11.73       11.15      1.25 o 
  -1   3   0        9.33       12.67      2.60 o 
   0   3   0       27.30       31.16      2.20 o 
   1   3   0       72.11       71.34      1.33 o 
   2   3   0       91.65       87.11      3.57 o 
   3   3   0        5.87        9.33      1.74 o 
   4   3   0        6.24        6.54      0.83 o 
   5   3   0       20.85       21.99      1.47 o 
  -6   4   0        5.28        1.01      2.30 o 
  -5   4   0      102.38      101.18      1.32 o 
  -4   4   0       18.92       20.73      1.23 o 
  -3   4   0       22.29       27.31      1.08 o 
  -2   4   0        0.31        0.46      1.44 o 
  -1   4   0      267.00      284.34      6.37 o 
   0   4   0      100.90      109.05      5.75 o 
   1   4   0       10.06        9.65      1.07 o 
   2   4   0      155.68      155.27      7.62 o 
   3   4   0       25.95       23.98      1.06 o 
   4   4   0        0.18        1.91      1.45 o 
   5   4   0       33.85       34.26      2.39 o 
  -5   5   0       45.61       46.36      2.44 o 
  -4   5   0        9.61        9.17      1.03 o 
  -3   5   0      110.69      112.32      3.29 o 
  -2   5   0      774.82      785.49     23.58 o 
   0   5   0      788.32      763.23     42.46 o 
   1   5   0      112.60      117.62      1.82 o 
   2   5   0      132.36      140.97      6.47 o 
   3   5   0       40.97       40.58      1.78 o 
   4   5   0        6.39        6.46      1.05 o 
   5   5   0       13.57       12.78      1.22 o 
  -6   6   0        1.41        0.00      2.49 o 
  -5   6   0       38.35       36.86      1.40 o 
  -4   6   0       38.92       36.17      1.58 o 
  -3   6   0       53.71       53.95      2.28 o 
  -2   6   0        1.35        1.41      1.51 o 
  -1   6   0      618.53      633.82      3.86 o 
   0   6   0      224.58      220.62      5.58 o 
   1   6   0        0.02        2.07      0.98 o 
   2   6   0       20.78       21.70      0.97 o 
   3   6   0        3.48        3.10      1.05 o 
   4   6   0        5.08        6.25      1.28 o 
   5   6   0        9.30       12.28      1.28 o 
  -5   7   0       14.22       16.27      2.29 o 
  -4   7   0      166.39      171.08      2.23 o 
  -3   7   0      118.53      109.03      6.83 o 
  -2   7   0      217.51      250.71      2.71 o 
  -1   7   0        1.81        1.79      1.44 o 
   0   7   0        2.19        5.29      1.23 o 
   1   7   0       12.35       10.93      1.43 o 
   2   7   0       14.52       15.41      1.08 o 
   3   7   0        0.33        2.47      0.94 o 
   4   7   0        2.04        4.10      1.59 o 
  -5   8   0        6.49        6.18      2.20 o 
  -4   8   0       26.78       28.73      2.23 o 
  -3   8   0        8.32       11.18      2.06 o 
  -2   8   0        1.45        3.90      1.41 o 
  -1   8   0       55.86       56.13      1.70 o 
   0   8   0       96.50       92.70      3.58 o 
   1   8   0       60.82       55.23      1.77 o 
   2   8   0       20.07       21.91      1.50 o 
   3   8   0        7.77        9.16      2.68 o 
   4   8   0        0.01        2.39      1.57 o 
  -5   9   0        0.05        0.00      2.29 o 
  -4   9   0        0.58        1.64      1.54 o 
  -3   9   0      129.70      121.51      2.40 o 
  -2   9   0        2.05        2.74      2.03 o 
  -1   9   0       34.64       34.78      2.13 o 
   0   9   0       18.60       16.82      1.50 o 
   1   9   0        0.06        1.87      1.28 o 
   2   9   0        7.89       12.44      1.57 o 
   3   9   0       11.27       10.85      1.59 o 
   4   9   0        8.45       10.46      5.17 o 
  -5  10   0        5.96        4.11      1.45 o 
  -4  10   0       16.73       11.70      9.62 o 
  -3  10   0        2.65        8.79      6.03 o 
  -2  10   0       17.27       17.39      1.20 o 
  -1  10   0        4.20        5.10      2.05 o 
   0  10   0      642.54      607.34      3.09 o 
   1  10   0       20.67       19.67      1.22 o 
   2  10   0      117.97      116.09      1.66 o 
   3  10   0        0.01        0.00      3.99 o 
  -4  11   0        0.16        0.00      1.27 o 
  -3  11   0        0.11        0.00      1.29 o 
  -2  11   0        8.85       11.39      1.19 o 
  -1  11   0        0.16        2.10      1.44 o 
   0  11   0       68.02       63.59      2.31 o 
   1  11   0       64.81       59.19      1.70 o 
   2  11   0        7.46        6.32      4.20 o 
   3  11   0        2.25        6.25      1.70 o 
  -4  12   0        2.69        8.93      2.17 o 
  -3  12   0       16.80       15.53      1.56 o 
  -2  12   0        3.93        3.28      1.84 o 
  -1  12   0       25.84       26.99      2.14 o 
   0  12   0        3.12        7.66      2.19 o 
   1  12   0        0.16        1.90      2.18 o 
   2  12   0       18.96       19.18      2.45 o 
  -3  13   0       21.64       21.47      1.62 o 
  -2  13   0        4.46        4.98      1.24 o 
  -1  13   0        0.33        0.00      1.52 o 
   0  13   0        0.08        0.00      2.20 o 
   1  13   0        0.13        0.41      1.67 o 
  -2  14   0        0.15        0.50      1.14 o 
  -1  14   0        0.35        0.00      2.10 o 
   0  14   0        4.39        6.83      2.42 o 
   0 -14   1        3.98        0.69      2.35 o 
   1 -14   1        5.14       11.20      1.70 o 
   2 -14   1        0.29        0.00      1.14 o 
  -1 -13   1        0.05        0.70      2.30 o 
   0 -13   1       47.42       47.94      2.39 o 
   1 -13   1       11.13        8.73      1.54 o 
   2 -13   1        2.23        5.13      1.24 o 
   3 -13   1        0.02        2.60      1.21 o 
  -2 -12   1        8.28        8.78      1.37 o 
  -1 -12   1        8.48        8.71      1.57 o 
   0 -12   1       38.94       37.50      1.67 o 
   1 -12   1       31.30       32.44      1.56 o 
   2 -12   1        9.32        9.64      1.22 o 
   3 -12   1        8.76       10.44      1.58 o 
   4 -12   1        5.13        5.44      1.66 o 
  -3 -11   1        8.09        9.87      1.42 o 
  -2 -11   1       13.38       15.30      1.62 o 
  -1 -11   1       11.64        9.18      1.61 o 
   0 -11   1        2.06        3.34      1.62 o 
   1 -11   1        6.04        4.01      1.45 o 
   2 -11   1       14.23       15.18      1.49 o 
   3 -11   1       53.32       47.02      2.18 o 
   4 -11   1       11.25       10.89      2.07 o 
  -3 -10   1        1.70        3.08      1.77 o 
  -2 -10   1       93.55      102.89      1.60 o 
  -1 -10   1       69.71       68.96      1.68 o 
   0 -10   1       15.66       14.17      1.29 o 
   1 -10   1      110.83      112.03      1.83 o 
   2 -10   1        8.56        9.11      1.99 o 
   3 -10   1       54.50       46.60      2.90 o 
   4 -10   1        5.87        7.42      1.27 o 
   5 -10   1        2.53        2.27      1.67 o 
  -4  -9   1        0.01        1.29      1.20 o 
  -3  -9   1        0.39        0.60      1.11 o 
  -2  -9   1        0.05        1.16      1.18 o 
  -1  -9   1      106.57       96.96     13.05 o 
   0  -9   1      103.98       93.97      4.28 o 
   1  -9   1       31.88       34.01      2.08 o 
   2  -9   1       15.43       15.22      1.47 o 
   3  -9   1       24.67       24.57      1.62 o 
   4  -9   1       50.96       49.05      8.15 o 
   5  -9   1        0.19        0.68      1.61 o 
  -4  -8   1        0.57        1.83      1.34 o 
  -3  -8   1        1.23        1.78      1.14 o 
  -2  -8   1        0.12        2.02      1.34 o 
  -1  -8   1        1.62        1.21      1.99 o 
   0  -8   1      165.61      167.76      8.60 o 
   1  -8   1       36.50       36.61      2.17 o 
   2  -8   1       15.99       15.02      1.72 o 
   3  -8   1      279.19      262.56      4.01 o 
   4  -8   1        4.36        8.09      2.11 o 
   5  -8   1        1.18        1.32      2.59 o 
  -4  -7   1        4.01        5.41      1.30 o 
  -3  -7   1        2.20        3.70      1.33 o 
  -2  -7   1       56.58       57.81      1.43 o 
  -1  -7   1        1.23        2.75      0.90 o 
   0  -7   1        0.04        0.00      1.24 o 
   1  -7   1       15.68       18.71      2.11 o 
   2  -7   1       26.04       24.50      1.64 o 
   3  -7   1        6.38       11.11      1.39 o 
   4  -7   1       62.65       63.14      3.57 o 
   5  -7   1       15.15       16.44      1.62 o 
  -5  -6   1        0.05        1.64      2.83 o 
  -4  -6   1        0.29        1.48      1.64 o 
  -3  -6   1       10.61       11.61      1.69 o 
  -2  -6   1       53.17       48.54      1.50 o 
  -1  -6   1        0.31        1.40      1.00 o 
   0  -6   1      608.08      679.23     19.68 o 
   1  -6   1      521.03      530.86      3.31 o 
   2  -6   1       35.55       29.05      9.46 o 
   3  -6   1      205.25      190.98      2.76 o 
   4  -6   1        3.18        3.17      1.23 o 
   5  -6   1        1.83        2.32      1.53 o 
   6  -6   1        0.71        7.18      2.38 o 
  -5  -5   1        4.74        3.11      1.33 o 
  -4  -5   1        1.04        6.01      1.25 o 
  -3  -5   1       28.47       24.80      3.43 o 
  -2  -5   1      351.07      350.47     27.92 o 
  -1  -5   1       70.96       77.47      3.44 o 
   0  -5   1        0.93        1.24      1.09 o 
   1  -5   1      729.43      743.28      4.27 o 
   2  -5   1      372.08      402.05      3.31 o 
   3  -5   1       39.62       36.54      1.50 o 
   4  -5   1       67.71       64.00      2.26 o 
   5  -5   1        0.31        0.31      1.53 o 
   6  -5   1        3.47        5.19      1.72 o 
  -5  -4   1        0.00        0.49      3.43 o 
  -4  -4   1        1.24        3.76      1.81 o 
  -3  -4   1       60.78       61.17      3.21 o 
  -2  -4   1        6.79        7.72      0.93 o 
  -1  -4   1       93.00       92.89      7.99 o 
   0  -4   1      576.35      546.34     15.21 o 
   1  -4   1      421.14      446.00      3.54 o 
   2  -4   1        3.11        3.63      1.18 o 
   3  -4   1       38.74       40.51      1.54 o 
   4  -4   1      112.32      111.44      2.43 o 
   5  -4   1       41.32       34.52     19.79 o 
   6  -4   1        5.81        7.03      1.52 o 
  -5  -3   1       28.19       30.21      2.55 o 
  -4  -3   1       16.54       17.19      2.59 o 
  -3  -3   1        6.11        6.24      0.82 o 
  -2  -3   1        0.60        0.00      0.82 o 
  -1  -3   1        1.91        1.35      1.37 o 
   0  -3   1      632.28      569.20      3.47 o 
   1  -3   1      193.10      189.15      3.56 o 
   2  -3   1      234.14      235.76      7.47 o 
   3  -3   1        0.72        0.00      1.40 o 
   4  -3   1      106.20      114.36      1.51 o 
   5  -3   1       38.71       35.75      2.99 o 
   6  -3   1        3.32        3.31      1.88 o 
  -5  -2   1        0.04        0.00      1.28 o 
  -4  -2   1       18.80       19.11      1.06 o 
  -3  -2   1       14.44       18.68      0.86 o 
  -2  -2   1        2.73        4.01      0.94 o 
  -1  -2   1       21.83       21.32      1.47 o 
   0  -2   1      243.88      223.70      3.37 o 
   1  -2   1      961.11      918.46      6.91 o 
   2  -2   1       32.44       34.07      1.40 o 
   3  -2   1        0.68        3.29      1.16 o 
   4  -2   1        1.42        1.33      1.00 o 
   5  -2   1        0.08        0.00      1.07 o 
   6  -2   1        0.50        1.68      1.82 o 
  -6  -1   1        0.03        0.00      1.60 o 
  -5  -1   1        3.04        1.11      2.44 o 
  -4  -1   1       29.03       30.76      1.29 o 
  -3  -1   1       55.62       52.54      1.99 o 
  -2  -1   1      124.27      125.14      5.20 o 
  -1  -1   1     2507.83     2400.23    102.86 o 
   0  -1   1      438.86      414.07      4.02 o 
   1  -1   1     1087.89     1067.17      7.04 o 
   2  -1   1       59.92       57.33      1.22 o 
   3  -1   1      430.35      473.64      9.71 o 
   4  -1   1        9.22       10.15      0.92 o 
   5  -1   1        3.47        3.89      1.35 o 
   6  -1   1        3.33        3.27      1.49 o 
  -6   0   1        0.22        2.13      1.18 o 
  -5   0   1        0.00        1.96      1.18 o 
  -4   0   1       18.88       20.44      1.07 o 
  -3   0   1       41.18       41.28      0.94 o 
  -2   0   1      636.09      599.30     25.77 o 
  -1   0   1      492.70      463.74      2.92 o 
   1   0   1     1856.97     1906.88     14.50 o 
   2   0   1      241.79      275.19      6.28 o 
   3   0   1      247.84      259.01      9.73 o 
   4   0   1        1.95        2.49      0.83 o 
   5   0   1        0.19        0.00      1.49 o 
   6   0   1        0.83        1.00      1.96 o 
  -6   1   1        0.18        0.00      2.77 o 
  -5   1   1        1.62        3.79      1.48 o 
  -4   1   1       41.64       44.44      1.13 o 
  -3   1   1      289.82      288.50      5.67 o 
  -2   1   1       54.39       54.28      1.15 o 
  -1   1   1     1102.56     1056.39      4.09 o 
   0   1   1     2281.65     2060.03     10.22 o 
   1   1   1        8.57       17.16      1.64 o 
   2   1   1      145.85      151.57      4.97 o 
   3   1   1        2.74        2.92      0.91 o 
   4   1   1        0.06        0.75      0.93 o 
   5   1   1        0.00        0.01      0.96 o 
  -6   2   1       13.79       10.57      4.15 o 
  -5   2   1       11.09       11.17      1.77 o 
  -4   2   1        4.88        4.53      1.05 o 
  -3   2   1       89.67       85.44      2.42 o 
  -2   2   1      294.62      305.48      8.75 o 
  -1   2   1      887.32      844.81     25.73 o 
   1   2   1       79.86       78.81      4.33 o 
   2   2   1       55.98       53.16      2.24 o 
   3   2   1       43.12       45.12      3.69 o 
   4   2   1        0.19        0.78      1.02 o 
   5   2   1       43.59       41.92      1.97 o 
  -6   3   1        0.05        0.00      2.36 o 
  -5   3   1        7.83        7.08      1.07 o 
  -4   3   1        1.17        0.46      0.93 o 
  -3   3   1       16.44       13.93      0.91 o 
  -2   3   1      879.44      904.59      4.43 o 
  -1   3   1      209.74      205.51      4.25 o 
   0   3   1       71.46       68.57      3.37 o 
   1   3   1       13.61       12.78      1.31 o 
   2   3   1      113.89      111.77      5.88 o 
   3   3   1        6.72        7.31      1.06 o 
   4   3   1       15.97       19.97      1.16 o 
   5   3   1        8.70        7.34      0.93 o 
  -6   4   1        0.34        2.82      1.68 o 
  -5   4   1        0.05        1.09      1.08 o 
  -4   4   1        9.16        9.94      0.93 o 
  -3   4   1       12.71        9.68      0.83 o 
  -2   4   1      443.97      455.93      4.81 o 
  -1   4   1      129.19      143.76      2.17 o 
   0   4   1        4.34        3.60      1.32 o 
   1   4   1      410.02      428.03     12.27 o 
   2   4   1      304.25      324.07      9.26 o 
   3   4   1        0.00        0.00      0.97 o 
   4   4   1        5.50        6.97      1.03 o 
   5   4   1       14.27       11.39      1.48 o 
  -6   5   1        1.54        3.07      1.68 o 
  -5   5   1       89.10       97.27      2.73 o 
  -4   5   1        0.70        0.00      1.44 o 
  -3   5   1        0.44        0.24      1.13 o 
  -2   5   1      159.59      155.78      1.99 o 
  -1   5   1      842.72      861.31      4.51 o 
   0   5   1       66.55       75.18      3.99 o 
   1   5   1       42.95       52.97      1.48 o 
   2   5   1      133.78      154.24      9.10 o 
   3   5   1        5.53        7.87      1.77 o 
   4   5   1       21.65       24.28      1.34 o 
   5   5   1        0.01        2.04      1.17 o 
  -6   6   1        0.23        5.78      2.42 o 
  -5   6   1       45.34       51.64      2.29 o 
  -4   6   1       40.83       40.21      1.57 o 
  -3   6   1        1.52        1.73      1.10 o 
  -2   6   1        0.43        2.53      1.97 o 
   0   6   1      233.29      222.82      2.82 o 
   1   6   1       13.59       15.41      1.17 o 
   2   6   1       82.62       77.11      5.99 o 
   3   6   1        0.70        0.63      1.02 o 
   4   6   1       16.88       17.45      3.11 o 
   5   6   1        6.10        6.61      1.73 o 
  -6   7   1        0.00        4.41      2.44 o 
  -5   7   1        0.00        1.12      1.59 o 
  -4   7   1       72.05       64.66      1.77 o 
  -3   7   1       93.40       87.90      2.27 o 
  -2   7   1        0.01        0.00      1.33 o 
   0   7   1       12.99       11.32      2.02 o 
   1   7   1        0.05        0.16      1.14 o 
   2   7   1        0.01        1.42      1.05 o 
   3   7   1        3.96        4.07      0.99 o 
   4   7   1        6.52        1.95      4.01 o 
  -5   8   1        0.23        1.46      1.62 o 
  -4   8   1      147.54      144.02      2.53 o 
  -3   8   1        0.88        1.54      1.51 o 
  -2   8   1        1.10        5.08      1.96 o 
  -1   8   1       18.32       11.13      2.06 o 
   0   8   1       53.31       51.56      1.60 o 
   1   8   1       67.86       69.51      2.91 o 
   2   8   1        0.38        3.57      2.92 o 
   3   8   1        2.27        5.08      1.26 o 
   4   8   1        4.82        5.00      1.92 o 
  -5   9   1        1.74        1.97      2.23 o 
  -4   9   1        3.72        9.64      2.13 o 
  -3   9   1       31.91       27.76      1.55 o 
  -2   9   1       40.10       46.20      2.11 o 
  -1   9   1       80.98       77.89      1.74 o 
   0   9   1       18.38       19.11      2.20 o 
   1   9   1       62.16       58.31      1.73 o 
   2   9   1        2.41        4.11      1.52 o 
   3   9   1       20.44       20.20      1.61 o 
  -5  10   1        0.94        5.18      2.31 o 
  -4  10   1       22.17       18.92      2.18 o 
  -3  10   1       24.46       23.04      1.51 o 
  -2  10   1       46.36       41.70      3.93 o 
  -1  10   1        4.58        2.76      1.44 o 
   0  10   1      246.94      245.50      2.24 o 
   1  10   1       56.12       57.05      2.27 o 
   2  10   1        5.88        5.37      2.23 o 
   3  10   1        4.38        6.85      2.35 o 
  -4  11   1        1.12        2.51      1.61 o 
  -3  11   1       35.61       25.09     19.58 o 
  -2  11   1       44.70       40.18      1.97 o 
  -1  11   1      109.14       98.36      4.03 o 
   0  11   1       27.99       29.49      2.18 o 
   1  11   1        2.60        3.02      1.50 o 
   2  11   1       17.51        9.93      2.38 o 
  -4  12   1        7.60        8.73      1.35 o 
  -3  12   1        1.93        2.25      1.09 o 
  -2  12   1        1.27        1.16      1.04 o 
  -1  12   1       47.45       50.87      1.90 o 
   0  12   1       36.08       29.71      2.28 o 
   1  12   1        0.20        0.62      2.28 o 
   2  12   1        5.08        5.93      2.46 o 
  -3  13   1        0.35        3.59      1.08 o 
  -2  13   1        6.71        9.83      1.25 o 
  -1  13   1        1.50        3.16      1.24 o 
   0  13   1        1.26        0.00      1.62 o 
   1  13   1        1.31        0.00      2.35 o 
  -2  14   1       13.19       16.41      4.87 o 
  -1  14   1        4.11        7.39      1.63 o 
   0  14   1        1.04        0.00      1.67 o 
   0 -14   2        0.46        0.00      2.38 o 
   1 -14   2       14.26       12.97      2.34 o 
   2 -14   2        1.70        2.01      2.32 o 
  -1 -13   2        8.34        4.18      1.96 o 
   0 -13   2        1.66        3.04      1.54 o 
   1 -13   2        3.33       14.15      2.17 o 
   2 -13   2        0.02        5.39      2.19 o 
   3 -13   2        0.16        4.58      5.52 o 
  -2 -12   2        0.66        3.42      1.70 o 
  -1 -12   2       50.85       57.89      2.11 o 
   0 -12   2       37.14       40.00      1.82 o 
   1 -12   2        2.80        0.59      2.07 o 
   2 -12   2        1.49        5.20      2.20 o 
   3 -12   2       11.47       11.80      4.08 o 
   4 -12   2        0.40        0.81      3.35 o 
  -3 -11   2        9.45        6.04      1.75 o 
  -2 -11   2       17.64       18.97      1.58 o 
  -1 -11   2       90.07       91.48      2.48 o 
   0 -11   2       11.58       10.02      1.30 o 
   1 -11   2       19.07       15.56      1.47 o 
   2 -11   2       55.32       47.55      2.21 o 
   3 -11   2       17.41       17.49      1.58 o 
   4 -11   2        6.07        9.14      1.61 o 
  -3 -10   2       12.80        8.79      4.31 o 
  -2 -10   2        1.23        0.50      0.95 o 
  -1 -10   2        1.07        1.21      1.26 o 
   0 -10   2      103.80      105.36      3.00 o 
   1 -10   2      110.24      116.02      3.45 o 
   2 -10   2       42.25       39.84      2.15 o 
   3 -10   2        5.72        7.01      1.30 o 
   4 -10   2       14.13       17.57      1.19 o 
   5 -10   2        1.79        1.69      2.11 o 
  -4  -9   2        4.83        5.31      1.21 o 
  -3  -9   2        0.10        1.56      1.12 o 
  -2  -9   2        0.12        0.00      1.04 o 
  -1  -9   2        4.78        4.93      1.20 o 
   0  -9   2       69.73       64.14      3.64 o 
   1  -9   2       56.27       61.53      2.98 o 
   2  -9   2       18.27       18.00      3.72 o 
   3  -9   2       35.42       34.22      1.16 o 
   4  -9   2        5.72        6.88      1.09 o 
   5  -9   2        7.93       10.98      1.36 o 
  -4  -8   2        0.23        1.94      1.34 o 
  -3  -8   2        1.73        0.30      0.95 o 
  -2  -8   2        4.20        6.09      1.58 o 
  -1  -8   2       11.87       10.59      1.34 o 
   0  -8   2      101.50      105.99      1.80 o 
   1  -8   2        5.85        2.45      2.04 o 
   2  -8   2       30.97       26.86      1.58 o 
   3  -8   2      174.44      170.65      2.77 o 
   4  -8   2        0.01        1.16      1.48 o 
   5  -8   2        1.66        4.76      1.30 o 
  -4  -7   2        4.71        2.99      1.14 o 
  -3  -7   2        5.30        4.10      1.07 o 
  -2  -7   2        4.62        5.34      1.22 o 
  -1  -7   2       79.56       89.36      1.75 o 
   0  -7   2        0.00        1.93      0.99 o 
   1  -7   2        8.59       10.05      1.42 o 
   2  -7   2      163.54      165.58      2.00 o 
   3  -7   2      150.29      152.15      1.83 o 
   4  -7   2       67.84       64.01      2.12 o 
   5  -7   2       10.82       12.72      1.43 o 
  -5  -6   2        4.86        7.76      1.86 o 
  -4  -6   2        0.02        1.68      1.27 o 
  -3  -6   2       58.94       62.52      3.24 o 
  -2  -6   2       25.16       22.02      1.60 o 
  -1  -6   2       20.36       13.57      2.51 o 
   0  -6   2       86.34       88.93      3.70 o 
   1  -6   2       27.08       27.08      1.61 o 
   2  -6   2      134.22      127.32      2.02 o 
   3  -6   2        8.64        6.57      1.02 o 
   4  -6   2      157.26      149.47     18.27 o 
   5  -6   2        4.45        7.42      3.73 o 
  -5  -5   2        0.04        0.41      1.16 o 
  -4  -5   2        0.89        3.91      1.04 o 
  -3  -5   2       10.43       10.52      1.92 o 
  -2  -5   2        6.92       10.69      1.21 o 
  -1  -5   2        0.05        0.46      1.34 o 
   0  -5   2       25.57       22.15      2.17 o 
   1  -5   2      157.18      165.11      2.32 o 
   2  -5   2      178.90      172.20      2.26 o 
   3  -5   2       30.05       31.13      1.95 o 
   4  -5   2      189.15      186.06      2.23 o 
   5  -5   2        2.99        3.65      2.70 o 
   6  -5   2        1.87        4.17      1.51 o 
  -5  -4   2        2.51        3.58      1.32 o 
  -4  -4   2        1.56        2.81      1.21 o 
  -3  -4   2        4.40        6.91      1.19 o 
  -2  -4   2        8.34        6.04      1.11 o 
  -1  -4   2       12.43       13.90      1.11 o 
   0  -4   2       38.86       37.79      1.75 o 
   1  -4   2      829.69      797.87      4.77 o 
   2  -4   2       13.90       15.50      1.45 o 
   3  -4   2        1.56        3.41      1.99 o 
   4  -4   2        3.93        4.21      2.10 o 
   5  -4   2        5.90        3.89      1.52 o 
   6  -4   2        0.67        0.45      1.25 o 
  -5  -3   2        0.00        1.22      1.09 o 
  -4  -3   2       17.38       19.02      1.22 o 
  -3  -3   2        0.44        0.39      1.19 o 
  -2  -3   2       16.90       18.02      1.61 o 
  -1  -3   2        8.57        3.98      1.39 o 
   0  -3   2      112.67      105.94      2.47 o 
   1  -3   2      690.65      636.77      4.94 o 
   2  -3   2       48.24       51.31      3.24 o 
   3  -3   2       23.85       27.75      2.12 o 
   4  -3   2        1.48        0.22      1.48 o 
   5  -3   2        6.66        7.48      1.57 o 
   6  -3   2        1.09        1.21      1.30 o 
  -5  -2   2        2.01        2.99      1.24 o 
  -4  -2   2        7.94        9.13      1.45 o 
  -3  -2   2       32.66       36.33      2.94 o 
  -2  -2   2       36.44       45.57      2.78 o 
   0  -2   2     3727.41     3298.50     10.98 o 
   1  -2   2       47.02       48.07      2.99 o 
   2  -2   2      612.61      638.95     15.05 o 
   3  -2   2       13.73       12.05      1.24 o 
   4  -2   2        4.46        5.57      1.52 o 
   5  -2   2       13.06       15.06      3.01 o 
   6  -2   2        0.52        2.80      1.52 o 
  -6  -1   2        0.26        0.83      1.69 o 
  -5  -1   2        0.62        0.82      1.06 o 
  -4  -1   2        0.08        1.60      1.21 o 
  -3  -1   2       39.41       43.37      1.36 o 
  -2  -1   2       62.65       61.32      1.27 o 
   0  -1   2     1932.06     1792.41      8.03 o 
   1  -1   2      179.46      184.23      5.01 o 
   2  -1   2      575.46      614.96     23.69 o 
   3  -1   2        6.71        5.73      1.55 o 
   4  -1   2        0.10        1.16      1.56 o 
   5  -1   2        2.23        3.54      2.05 o 
   6  -1   2        1.34        5.36      2.85 o 
  -6   0   2        0.21        0.22      2.11 o 
  -5   0   2        2.61        2.32      1.46 o 
  -4   0   2      102.49       94.24      9.22 o 
  -3   0   2       90.21       98.32      4.85 o 
  -2   0   2      239.07      244.48      6.38 o 
  -1   0   2     1405.40     1322.28     18.98 o 
   0   0   2     2268.21     2112.47    102.13 o 
   2   0   2     1049.86     1099.34     94.83 o 
   3   0   2        0.50        1.81      0.98 o 
   4   0   2       13.32       13.28      1.09 o 
   5   0   2       13.77       13.07      2.34 o 
   6   0   2        0.90        3.90      1.73 o 
  -6   1   2        0.00        2.59      1.65 o 
  -5   1   2        0.03        0.00      1.23 o 
  -4   1   2       99.31       96.61      1.29 o 
  -3   1   2      129.35      121.83      5.85 o 
  -2   1   2      243.87      263.51      9.02 o 
  -1   1   2      349.41      334.69      9.12 o 
   0   1   2       14.71       14.69      2.21 o 
   1   1   2      725.87      664.27     21.92 o 
   2   1   2       15.43       17.39      1.13 o 
   3   1   2       51.30       59.55      3.21 o 
   4   1   2       62.52       68.94      5.80 o 
   5   1   2        0.07        0.00      3.35 o 
  -6   2   2        2.63        2.33      1.35 o 
  -5   2   2       17.18       19.12      1.25 o 
  -4   2   2        3.24        2.10      1.00 o 
  -3   2   2        7.21        7.67      1.16 o 
  -2   2   2      205.81      212.89      4.81 o 
  -1   2   2      189.67      172.54      2.21 o 
   0   2   2       24.98       25.50      2.16 o 
   1   2   2        8.76        7.40      1.65 o 
   2   2   2      118.79      123.68      8.34 o 
   3   2   2        4.64        4.47      1.00 o 
   4   2   2       16.85       18.77      1.06 o 
   5   2   2       16.82       14.27      1.73 o 
  -6   3   2       24.39       24.38      1.43 o 
  -5   3   2       20.03       18.08      1.10 o 
  -4   3   2        1.39        1.08      1.17 o 
  -3   3   2        0.69        1.52      1.40 o 
  -2   3   2        0.37        1.24      0.95 o 
  -1   3   2      184.09      183.05      2.06 o 
   0   3   2      197.85      197.69      2.99 o 
   1   3   2      177.12      183.55     11.63 o 
   2   3   2       24.58       24.29      1.55 o 
   3   3   2       48.91       47.53      1.29 o 
   4   3   2      134.44      134.66      2.98 o 
   5   3   2       24.80       23.96      1.60 o 
  -6   4   2        4.70        5.37      1.19 o 
  -5   4   2       45.83       44.16      1.91 o 
  -4   4   2        5.87        4.33      1.04 o 
  -3   4   2      153.25      153.16      4.57 o 
  -2   4   2      138.55      128.71      2.10 o 
  -1   4   2      799.34      831.51      4.64 o 
   0   4   2      372.03      381.91      8.35 o 
   1   4   2      208.92      240.68     10.52 o 
   2   4   2       88.95       90.57      4.77 o 
   3   4   2       13.04       14.89      1.28 o 
   4   4   2        5.92        7.96      1.12 o 
   5   4   2        0.26        1.60      1.45 o 
  -6   5   2        0.12        0.00      1.18 o 
  -5   5   2       13.71       13.37      1.11 o 
  -4   5   2        3.73        4.38      1.20 o 
  -3   5   2       22.45       22.99      2.26 o 
  -2   5   2     1119.31     1182.54     30.69 o 
  -1   5   2      253.49      266.91      3.00 o 
   0   5   2        0.28        0.85      2.06 o 
   1   5   2      357.54      378.62     10.80 o 
   2   5   2       54.19       55.60      1.56 o 
   3   5   2        0.21        0.26      1.17 o 
   4   5   2       24.26       25.13      1.16 o 
   5   5   2        0.71        1.67      1.46 o 
  -6   6   2        5.38        3.63      1.70 o 
  -5   6   2        7.59        7.72      1.30 o 
  -4   6   2      157.68      163.15      3.94 o 
  -3   6   2        6.82        7.39      1.40 o 
  -2   6   2       46.81       50.21      1.77 o 
  -1   6   2        0.72        1.44      1.96 o 
   0   6   2       64.79       63.63      1.74 o 
   1   6   2      192.55      211.85      9.82 o 
   2   6   2       10.62       11.21      1.06 o 
   3   6   2        0.34        0.00      1.19 o 
   4   6   2        2.68        4.16      1.57 o 
  -5   7   2       61.07       53.71      3.40 o 
  -4   7   2      130.46      125.20      5.86 o 
  -3   7   2        0.00        0.00      1.40 o 
  -2   7   2        5.30        8.13      1.95 o 
  -1   7   2        0.78        2.16      1.36 o 
   0   7   2        0.01        0.00      1.53 o 
   1   7   2      153.63      160.41      7.75 o 
   2   7   2        3.19        4.22      1.21 o 
   3   7   2       11.18       11.31      1.47 o 
   4   7   2       10.55        9.20      1.63 o 
  -5   8   2       18.43       21.38      2.34 o 
  -4   8   2       11.26        9.96      1.55 o 
  -3   8   2        1.45        3.82      1.43 o 
  -2   8   2       10.89       15.37      2.01 o 
  -1   8   2      318.65      314.39      2.50 o 
   0   8   2       84.71       80.43      1.74 o 
   1   8   2        0.89        0.05      1.40 o 
   2   8   2       56.01       45.09     14.21 o 
   3   8   2        9.09       12.31      2.52 o 
   4   8   2        1.91        4.63      1.66 o 
  -5   9   2        1.28        1.09      1.64 o 
  -4   9   2        5.20        6.00      2.14 o 
  -3   9   2       13.19       13.29      1.48 o 
  -2   9   2        0.16        0.11      2.00 o 
  -1   9   2      240.31      239.24      3.10 o 
   0   9   2       49.96       48.53      2.30 o 
   1   9   2       65.99       67.37      2.35 o 
   2   9   2       11.84       10.76      1.52 o 
   3   9   2        8.17        8.15      2.26 o 
  -5  10   2        0.65        1.51      2.31 o 
  -4  10   2       23.99       26.12      2.20 o 
  -3  10   2        2.97        3.74      1.99 o 
  -2  10   2       16.01       12.45      2.02 o 
  -1  10   2        0.15        0.60      2.14 o 
   0  10   2       98.61       90.11      1.79 o 
   1  10   2      461.50      460.59      2.94 o 
   2  10   2       61.23       42.45      1.76 o 
   3  10   2        0.83        1.59      2.31 o 
  -4  11   2       22.59       19.67      1.64 o 
  -3  11   2        6.31        4.85      2.04 o 
  -2  11   2       18.66       17.25      1.46 o 
  -1  11   2        3.23        2.00      1.43 o 
   0  11   2        8.75        9.03      1.48 o 
   1  11   2        4.24        1.38      1.52 o 
   2  11   2        4.29        5.50      1.62 o 
  -4  12   2        8.15       10.14      1.68 o 
  -3  12   2        0.06        0.00      1.53 o 
  -2  12   2       35.88       28.38      1.56 o 
  -1  12   2       41.21       40.46      2.37 o 
   0  12   2        1.03        3.17      1.54 o 
   1  12   2        2.70        3.14      1.57 o 
   2  12   2        0.23        0.69      2.37 o 
  -3  13   2        0.23        1.92      1.14 o 
  -2  13   2       11.75       12.67      1.12 o 
  -1  13   2        6.95        6.73      1.26 o 
   0  13   2        2.91        4.57      1.12 o 
   1  13   2        1.62        1.39      1.66 o 
  -2  14   2        2.33        7.40      1.35 o 
  -1  14   2        1.11        1.76      2.72 o 
   0  14   2        3.55        8.26      1.68 o 
   0 -14   3        2.83        3.33      2.38 o 
   1 -14   3        1.64        3.69      2.28 o 
   2 -14   3        8.58       13.69      1.75 o 
  -1 -13   3        1.52        2.30      1.70 o 
   0 -13   3        5.19        8.72      1.43 o 
   1 -13   3        2.84        6.22      1.55 o 
   2 -13   3       26.92       26.55      2.32 o 
   3 -13   3        0.58        0.00      2.62 o 
  -2 -12   3        2.11        3.30      1.39 o 
  -1 -12   3        2.38        4.15      1.76 o 
   0 -12   3        5.27        2.95      1.32 o 
   1 -12   3        4.26        2.61      2.10 o 
   2 -12   3       20.92       21.42      2.15 o 
   3 -12   3        3.28        6.84      1.13 o 
   4 -12   3        4.25        5.85      1.83 o 
  -2 -11   3       33.00       24.51     10.56 o 
  -1 -11   3       39.37       39.09      3.18 o 
   0 -11   3       14.39       12.60      2.02 o 
   1 -11   3        3.39        2.39      1.69 o 
   2 -11   3        1.91        1.12      1.40 o 
   3 -11   3        3.26        4.54      1.64 o 
   4 -11   3        5.71        7.18      1.20 o 
  -3 -10   3       13.13       16.63      1.19 o 
  -2 -10   3        0.66        0.86      0.88 o 
  -1 -10   3      150.93      168.71      5.61 o 
   0 -10   3        1.76        2.33      1.44 o 
   1 -10   3       92.80       86.48      1.77 o 
   2 -10   3        0.97        2.66      1.66 o 
   3 -10   3       80.11       79.47      3.20 o 
   4 -10   3        0.96        1.09      1.36 o 
   5 -10   3       26.60       34.00      1.79 o 
  -3  -9   3        2.12        1.14      1.09 o 
  -2  -9   3        7.28       10.47      0.97 o 
  -1  -9   3       51.74       58.67      1.30 o 
   0  -9   3        2.60        2.34      1.77 o 
   1  -9   3        7.87        6.29      1.47 o 
   2  -9   3      295.61      283.17      9.67 o 
   3  -9   3       66.00       65.36      1.65 o 
   4  -9   3        0.99        3.56      1.26 o 
   5  -9   3        0.00        2.28      1.40 o 
  -4  -8   3        0.00        0.00      1.05 o 
  -3  -8   3        8.66        6.30      1.45 o 
  -2  -8   3        6.16        6.58      1.18 o 
  -1  -8   3       12.32       10.08      0.93 o 
   0  -8   3        0.48        0.00      1.56 o 
   1  -8   3       11.56       15.31      1.45 o 
   2  -8   3      229.26      217.52      8.27 o 
   3  -8   3        1.70        4.28      1.25 o 
   4  -8   3       13.97       13.01      1.27 o 
   5  -8   3        0.15        3.71      1.33 o 
  -4  -7   3        0.35        4.40      2.75 o 
  -3  -7   3       10.65       13.76      0.97 o 
  -2  -7   3        4.10        5.35      1.58 o 
  -1  -7   3        7.03       10.70      1.03 o 
   0  -7   3      150.04      178.12      8.57 o 
   1  -7   3       71.92       70.09      2.25 o 
   2  -7   3       63.57       56.99      2.21 o 
   3  -7   3      159.51      161.52      1.34 o 
   4  -7   3        0.08        2.63      1.61 o 
   5  -7   3        0.03        2.22      1.58 o 
  -5  -6   3        0.29        0.08      1.67 o 
  -4  -6   3        0.90        1.76      1.64 o 
  -3  -6   3       12.57        9.44      1.53 o 
  -2  -6   3        2.98        2.88      1.05 o 
  -1  -6   3      180.82      156.52      8.88 o 
   0  -6   3      132.02      131.34      3.69 o 
   1  -6   3      490.31      486.94      3.44 o 
   2  -6   3       90.55       91.99      2.28 o 
   3  -6   3      154.26      140.38      3.75 o 
   4  -6   3       77.30       78.96      1.43 o 
   5  -6   3       10.03        9.96      1.30 o 
  -5  -5   3        1.57        2.00      1.17 o 
  -4  -5   3       17.24       20.13      1.28 o 
  -3  -5   3       66.03       64.79      5.31 o 
  -2  -5   3        0.00        1.99      0.92 o 
  -1  -5   3      368.51      388.72     19.80 o 
   0  -5   3      126.58      147.29      3.21 o 
   1  -5   3       49.34       46.04      1.34 o 
   2  -5   3        0.18        1.90      1.96 o 
   3  -5   3       60.75       61.02      1.52 o 
   4  -5   3      192.10      179.22      1.73 o 
   5  -5   3        0.02        0.70      1.84 o 
  -5  -4   3        0.25        1.67      1.84 o 
  -4  -4   3       20.89       15.60      1.58 o 
  -3  -4   3        4.73        5.46      1.19 o 
  -2  -4   3        6.22        9.31      1.03 o 
  -1  -4   3      115.88       93.29     16.55 o 
   0  -4   3      115.69      117.73      2.71 o 
   1  -4   3       14.13       12.82      1.50 o 
   2  -4   3       33.13       41.68      2.58 o 
   3  -4   3      125.76      120.71      4.43 o 
   4  -4   3       59.74       55.47      1.21 o 
   5  -4   3       17.82       15.23      1.41 o 
   6  -4   3        0.30        0.91      1.63 o 
  -5  -3   3        5.94        5.70      1.29 o 
  -4  -3   3        0.10        0.07      1.04 o 
  -3  -3   3        6.03        5.21      0.95 o 
  -2  -3   3        5.54        5.40      1.00 o 
  -1  -3   3       75.35       71.69     10.14 o 
   0  -3   3      571.73      574.46     15.21 o 
   1  -3   3      287.21      282.04      3.37 o 
   2  -3   3      453.83      459.70     10.59 o 
   3  -3   3        0.17        3.00      1.26 o 
   4  -3   3        0.18        1.02      1.08 o 
   5  -3   3        0.86        1.82      1.46 o 
   6  -3   3        1.31        2.98      1.91 o 
  -5  -2   3        3.03        4.96      1.99 o 
  -4  -2   3       28.06       25.99      1.09 o 
  -3  -2   3       58.92       54.03      2.04 o 
  -2  -2   3        0.81        0.44      1.04 o 
  -1  -2   3      383.67      372.89      2.70 o 
   0  -2   3        1.71        0.81      1.42 o 
   1  -2   3      195.59      180.14      5.64 o 
   2  -2   3     1415.79     1536.69     15.79 o 
   3  -2   3        0.00        0.29      1.10 o 
   4  -2   3        1.77        2.24      1.40 o 
   5  -2   3        8.68        7.53      1.60 o 
   6  -2   3        0.10        3.40      2.43 o 
  -6  -1   3        0.89        2.61      1.41 o 
  -5  -1   3        0.27        0.00      0.91 o 
  -4  -1   3       19.25       19.57      1.08 o 
  -3  -1   3        0.01        1.54      1.03 o 
  -2  -1   3       29.31       23.41      1.86 o 
   0  -1   3      344.81      313.56      3.23 o 
   1  -1   3      251.11      250.46      3.25 o 
   2  -1   3      242.03      242.84      2.44 o 
   3  -1   3        0.06        3.19      1.48 o 
   4  -1   3        9.69       12.56      1.60 o 
   5  -1   3        0.42        1.56      2.25 o 
  -6   0   3        0.72        0.08      1.39 o 
  -5   0   3        0.06        1.04      1.43 o 
  -4   0   3       72.44       71.23      3.64 o 
  -3   0   3        2.42        3.24      1.01 o 
  -2   0   3       83.95       73.61      4.12 o 
   0   0   3      240.11      232.08      8.88 o 
   1   0   3      448.25      407.44     17.23 o 
   2   0   3       43.66       39.86      1.69 o 
   3   0   3       98.47      101.46      1.81 o 
   4   0   3       52.75       48.62      1.58 o 
   5   0   3       22.12       23.14      2.13 o 
  -6   1   3        0.00        0.00      1.18 o 
  -5   1   3        0.04        0.00      1.08 o 
  -4   1   3       10.77       11.13      1.22 o 
  -3   1   3        3.06        3.48      1.03 o 
  -2   1   3        9.92       10.56      0.99 o 
  -1   1   3      276.64      276.23      6.67 o 
   0   1   3      757.83      692.85     29.24 o 
   1   1   3      414.13      425.38      8.13 o 
   2   1   3      320.67      330.19      2.78 o 
   3   1   3       11.69       11.29      2.09 o 
   4   1   3       36.30       37.71      2.18 o 
   5   1   3       10.71       14.73      2.16 o 
  -6   2   3        0.47        1.07      1.63 o 
  -5   2   3        0.49        0.63      1.05 o 
  -4   2   3       29.92       33.18      1.27 o 
  -3   2   3       81.41       84.77      3.87 o 
  -2   2   3       23.10       26.08      1.49 o 
  -1   2   3      109.69      107.39      1.84 o 
   0   2   3        5.42        8.36      1.84 o 
   1   2   3      246.87      252.12      4.45 o 
   2   2   3       24.00       23.26      1.55 o 
   3   2   3       11.99       14.23      1.98 o 
   4   2   3      127.51      137.32      2.46 o 
   5   2   3        3.36        4.81      1.51 o 
  -6   3   3       11.74        7.44      1.37 o 
  -5   3   3        3.35        4.56      1.08 o 
  -4   3   3        0.01        0.00      1.02 o 
  -3   3   3        9.99        6.55      1.00 o 
  -2   3   3       11.15        9.88      1.19 o 
  -1   3   3        6.95        9.66      1.36 o 
   0   3   3       13.73       14.45      1.34 o 
   1   3   3        0.09        0.00      1.17 o 
   2   3   3       18.72       27.68      1.62 o 
   3   3   3        1.68        2.09      1.65 o 
   4   3   3        0.52        0.00      2.01 o 
   5   3   3        4.49        3.70      2.12 o 
  -6   4   3       26.06       22.89      2.43 o 
  -5   4   3        0.32        2.56      1.08 o 
  -4   4   3        0.77        3.47      1.18 o 
  -3   4   3       14.99       15.99      1.03 o 
  -2   4   3      101.34      107.61      2.46 o 
  -1   4   3        8.23        6.69      1.52 o 
   0   4   3       97.39       98.55      2.06 o 
   1   4   3     1102.25     1168.65     26.73 o 
   2   4   3       57.61       60.32      8.06 o 
   3   4   3      100.40       95.64      1.58 o 
   4   4   3       39.03       36.56      1.87 o 
   5   4   3        1.59        3.23      2.31 o 
  -6   5   3       12.73       13.20      1.88 o 
  -5   5   3        5.79        8.43      1.29 o 
  -4   5   3        6.52        7.90      1.03 o 
  -3   5   3      112.47      107.31      2.87 o 
  -2   5   3       17.30       22.64      1.22 o 
  -1   5   3     1026.85     1006.40      4.65 o 
   0   5   3      116.22      123.56      1.86 o 
   1   5   3      181.93      205.62      6.46 o 
   2   5   3       34.02       32.30      2.55 o 
   3   5   3        5.61        4.61      1.48 o 
   4   5   3       58.78       55.24      1.57 o 
   5   5   3        1.87        0.00      2.38 o 
  -6   6   3        0.11        0.00      1.39 o 
  -5   6   3       40.86       45.53      5.61 o 
  -4   6   3       41.28       43.56      1.64 o 
  -3   6   3        0.03        0.64      1.14 o 
  -2   6   3       30.24       37.19      1.40 o 
  -1   6   3        0.32        0.00      2.08 o 
   0   6   3       82.92       86.46      1.81 o 
   1   6   3       61.80       66.72      2.29 o 
   2   6   3        0.16        0.00      1.68 o 
   3   6   3       14.12       13.40      3.36 o 
   4   6   3       28.82       28.57      3.90 o 
  -5   7   3       17.93       18.31      1.62 o 
  -4   7   3       28.66       29.84      1.58 o 
  -3   7   3       85.77       85.41      4.01 o 
  -2   7   3       13.48       13.74      1.31 o 
  -1   7   3        4.39        2.63      1.62 o 
   0   7   3        7.16       11.85      1.18 o 
   1   7   3        0.30        0.45      1.90 o 
   2   7   3       23.32       21.15      1.51 o 
   3   7   3        9.16        8.85      1.31 o 
   4   7   3        0.15        1.16      1.79 o 
  -5   8   3        0.25        4.38      1.58 o 
  -4   8   3       15.24       15.41      1.26 o 
  -3   8   3       55.56       55.53      1.43 o 
  -2   8   3        9.64       16.67      1.98 o 
  -1   8   3       70.51       80.27      1.68 o 
   0   8   3        6.14        4.69      1.26 o 
   1   8   3       44.68       44.98      3.15 o 
   2   8   3       36.02       35.91      1.57 o 
   3   8   3        0.02        2.86      2.21 o 
   4   8   3        9.09       10.22      1.72 o 
  -5   9   3        1.95        0.38      2.34 o 
  -4   9   3       23.79       17.60      2.14 o 
  -3   9   3        0.06        0.00      1.41 o 
  -2   9   3        3.24        2.87      1.39 o 
  -1   9   3      448.85      431.39      2.75 o 
   0   9   3      196.35      169.78     27.11 o 
   1   9   3       42.13       40.80      3.16 o 
   2   9   3       13.13       12.55      1.25 o 
   3   9   3       10.24        7.77      1.60 o 
  -5  10   3        0.38        4.97      1.67 o 
  -4  10   3        0.31        2.55      2.16 o 
  -3  10   3        1.25        4.24      2.00 o 
  -2  10   3       58.75       49.76      1.60 o 
  -1  10   3      290.22      290.44      2.32 o 
   0  10   3       35.18       37.67      1.54 o 
   1  10   3       35.84       35.55      1.03 o 
   2  10   3        7.10        7.35      2.32 o 
   3  10   3        1.36        2.29      1.67 o 
  -4  11   3        1.52        0.00      1.58 o 
  -3  11   3       29.43       20.31      2.16 o 
  -2  11   3       12.12        9.60      2.04 o 
  -1  11   3       47.11       47.77      3.91 o 
   0  11   3        0.70        0.44      1.46 o 
   1  11   3        0.51        1.49      2.44 o 
   2  11   3        3.61        6.76      2.28 o 
  -4  12   3        7.17        9.72      1.71 o 
  -3  12   3        2.44        3.01      2.20 o 
  -2  12   3       11.51       12.60      1.51 o 
  -1  12   3        0.74        0.82      1.24 o 
   0  12   3        0.41        1.39      2.78 o 
   1  12   3        0.96        1.69      1.60 o 
   2  12   3        4.21        0.00      1.60 o 
  -3  13   3        4.82        3.30      2.91 o 
  -2  13   3        0.85        0.98      1.26 o 
  -1  13   3        9.30        6.32      1.36 o 
   0  13   3        5.10        4.87      1.32 o 
   1  13   3        0.00        1.43      1.51 o 
  -2  14   3        2.83        4.34      1.37 o 
  -1  14   3       11.24       13.97      1.38 o 
   1 -14   4        2.18        2.48      1.65 o 
  -1 -13   4       24.13       22.58      1.47 o 
   0 -13   4       10.22        7.75      1.81 o 
   1 -13   4        3.15       12.07      4.94 o 
   2 -13   4        0.04        0.98      1.64 o 
   3 -13   4        4.76        6.76      1.36 o 
  -2 -12   4        3.05        4.69      1.40 o 
  -1 -12   4       17.01       20.27      1.63 o 
   0 -12   4       15.55       17.04      1.62 o 
   1 -12   4       20.54       20.70      3.49 o 
   2 -12   4        6.22        6.07      1.41 o 
   3 -12   4        1.56        1.22      1.79 o 
   4 -12   4        0.07        0.00      1.50 o 
  -2 -11   4        0.08        0.00      1.15 o 
  -1 -11   4        1.49        0.00      1.25 o 
   0 -11   4       10.06        7.47      2.11 o 
   1 -11   4        9.75       11.41      2.12 o 
   2 -11   4       28.92       23.83      1.82 o 
   3 -11   4        0.23        0.63      1.50 o 
   4 -11   4        6.12        8.18      1.45 o 
  -3 -10   4        5.38        5.96      1.19 o 
  -2 -10   4       10.65       13.19      1.02 o 
  -1 -10   4        2.75        4.66      1.21 o 
   0 -10   4       13.93       15.35      3.21 o 
   1 -10   4       31.39       38.60      2.15 o 
   2 -10   4      160.63      157.68      2.52 o 
   3 -10   4        1.77        2.87      1.52 o 
   4 -10   4        0.38        1.13      1.12 o 
  -3  -9   4        1.56        3.66      1.31 o 
  -2  -9   4       15.22       21.43      1.24 o 
  -1  -9   4        0.02        0.00      1.17 o 
   0  -9   4       28.18       24.12      1.23 o 
   1  -9   4      181.87      181.90      2.11 o 
   2  -9   4       40.42       36.42      2.23 o 
   3  -9   4       14.54       11.70      2.46 o 
   4  -9   4        0.38        3.58      1.28 o 
   5  -9   4        9.65       13.04      1.39 o 
  -4  -8   4        0.96        1.36      1.18 o 
  -3  -8   4        2.07        4.42      1.08 o 
  -2  -8   4        7.91        5.50      0.93 o 
  -1  -8   4       53.45       55.01      2.48 o 
   0  -8   4        2.82        4.31      1.46 o 
   1  -8   4       19.12       16.68      1.47 o 
   2  -8   4      131.23      122.75      1.95 o 
   3  -8   4       51.97       56.41      2.27 o 
   4  -8   4        0.04        0.00      1.07 o 
   5  -8   4        1.21        2.01      2.76 o 
  -4  -7   4        1.93        2.80      1.76 o 
  -3  -7   4       14.33       14.43      1.58 o 
  -2  -7   4        3.56        3.94      0.91 o 
  -1  -7   4       10.61       11.56      1.49 o 
   0  -7   4        8.84       10.08      1.81 o 
   1  -7   4        3.18        3.27      1.19 o 
   2  -7   4       25.21       18.07      2.12 o 
   3  -7   4       77.30       72.50      1.69 o 
   4  -7   4       37.03       36.09      1.32 o 
   5  -7   4       13.72       13.94      4.25 o 
  -4  -6   4        3.42        5.13      1.12 o 
  -3  -6   4        3.45        2.64      1.02 o 
  -2  -6   4        0.31        2.40      1.06 o 
  -1  -6   4       93.98       83.59     14.28 o 
   0  -6   4      229.38      201.79      1.60 o 
   1  -6   4        5.42        5.21      1.17 o 
   2  -6   4        6.18        5.18      2.09 o 
   3  -6   4       53.41       52.18      1.32 o 
   4  -6   4        1.26        0.40      1.49 o 
   5  -6   4        0.42        1.01      1.11 o 
  -5  -5   4        0.01        3.02      1.48 o 
  -4  -5   4        0.01        0.00      0.97 o 
  -3  -5   4       29.93       31.23      1.59 o 
  -2  -5   4        3.01        2.96      1.01 o 
  -1  -5   4        1.27        2.36      1.22 o 
   0  -5   4      775.22      802.24     12.84 o 
   1  -5   4       39.81       39.73      1.49 o 
   2  -5   4       53.89       51.26      2.30 o 
   3  -5   4      186.52      188.02      4.29 o 
   4  -5   4        9.73       10.26      2.07 o 
   5  -5   4       30.93       25.74      1.38 o 
  -5  -4   4        3.78        5.60      1.16 o 
  -4  -4   4        2.00        3.41      1.05 o 
  -3  -4   4        0.24        1.68      2.00 o 
  -2  -4   4       50.93       47.55      7.16 o 
  -1  -4   4      275.26      272.05      7.22 o 
   0  -4   4      143.80      147.21      5.17 o 
   1  -4   4       15.90       15.33      1.46 o 
   2  -4   4      144.28      151.30      2.77 o 
   3  -4   4      108.12      101.56      1.53 o 
   4  -4   4      111.27      104.16      2.11 o 
   5  -4   4        1.00        2.04      1.50 o 
  -5  -3   4        0.10        0.00      1.09 o 
  -4  -3   4        5.14        5.54      0.92 o 
  -3  -3   4        0.20        1.42      1.73 o 
  -2  -3   4      567.77      584.06     23.00 o 
  -1  -3   4       40.86       38.19      1.72 o 
   0  -3   4       18.28       16.77      1.61 o 
   1  -3   4      440.68      450.89      7.21 o 
   2  -3   4        9.64       14.08      2.17 o 
   3  -3   4       26.78       24.80      1.30 o 
   4  -3   4       18.05       15.33      1.42 o 
   5  -3   4        7.00        5.84      1.79 o 
  -5  -2   4        1.88        4.86      1.59 o 
  -4  -2   4       25.08       20.94      1.91 o 
  -3  -2   4       25.45       24.04      1.33 o 
  -2  -2   4       30.11       28.34      1.71 o 
  -1  -2   4        2.15        4.52      1.18 o 
   0  -2   4      437.21      400.34      3.77 o 
   1  -2   4        7.10        6.44      1.55 o 
   2  -2   4       17.59       21.36      2.71 o 
   3  -2   4        0.07        0.00      1.39 o 
   4  -2   4       12.74       16.13      2.08 o 
   5  -2   4        1.70        3.19      1.58 o 
  -5  -1   4       31.21       29.43      2.34 o 
  -4  -1   4        0.10        1.80      0.91 o 
  -3  -1   4       31.93       35.67      1.14 o 
  -2  -1   4      827.32      842.65      3.17 o 
  -1  -1   4      650.35      652.41     37.71 o 
   0  -1   4      603.70      607.46      8.28 o 
   1  -1   4     1253.02     1287.38      5.58 o 
   2  -1   4      125.31      171.36      2.07 o 
   3  -1   4       20.84       19.29      1.49 o 
   4  -1   4        5.49        4.58      1.98 o 
   5  -1   4        2.25        0.00      1.49 o 
  -6   0   4        0.08        2.24      1.33 o 
  -5   0   4        0.48        1.18      1.24 o 
  -4   0   4        4.14        6.35      0.92 o 
  -3   0   4       11.02       10.82      1.38 o 
  -2   0   4       35.42       35.00      1.30 o 
  -1   0   4       43.42       47.07      1.85 o 
   0   0   4       49.35       42.36      1.64 o 
   1   0   4      982.30      974.43     23.77 o 
   2   0   4     1213.07     1275.46      4.77 o 
   3   0   4       70.83       74.50      1.71 o 
   4   0   4       60.49       66.80      1.69 o 
   5   0   4        8.82       12.12      1.51 o 
  -6   1   4        5.09        3.86      1.38 o 
  -5   1   4        1.69        2.91      1.08 o 
  -4   1   4       23.78       26.80      1.36 o 
  -3   1   4       60.14       60.39      1.14 o 
  -2   1   4      552.84      539.74      9.92 o 
  -1   1   4       88.02       93.37      4.32 o 
   0   1   4       83.71       74.62      1.72 o 
   1   1   4      263.47      251.84      3.82 o 
   2   1   4      348.72      335.75      2.68 o 
   3   1   4      161.98      158.82      2.47 o 
   4   1   4       15.66       20.45      2.11 o 
   5   1   4       14.23       12.28      1.58 o 
  -6   2   4        4.93        5.67      2.52 o 
  -5   2   4        0.05        0.00      1.73 o 
  -4   2   4        2.23        1.07      1.21 o 
  -3   2   4       78.85       79.22      8.09 o 
  -2   2   4      113.89      109.28     10.15 o 
  -1   2   4      120.50      118.39      3.46 o 
   0   2   4        0.64        0.85      1.51 o 
   1   2   4      213.11      213.53      3.66 o 
   2   2   4        2.36        3.47      1.62 o 
   3   2   4        0.72        1.23      1.39 o 
   4   2   4       68.53       58.58      2.20 o 
   5   2   4        0.04        1.97      2.16 o 
  -6   3   4        4.14        4.56      1.37 o 
  -5   3   4        0.50        0.20      1.19 o 
  -4   3   4       10.41        7.20      1.15 o 
  -3   3   4      306.99      303.58     11.11 o 
  -2   3   4       29.59       28.24      1.31 o 
  -1   3   4       13.15       11.79      1.10 o 
   0   3   4      806.81      840.98     17.43 o 
   1   3   4        0.03        1.87      2.01 o 
   2   3   4       75.92       76.71      6.77 o 
   3   3   4       10.73       13.18      2.00 o 
   4   3   4       56.78       59.84      2.31 o 
   5   3   4        1.64        2.33      2.24 o 
  -6   4   4        0.07        0.55      2.54 o 
  -5   4   4        4.38        5.54      1.24 o 
  -4   4   4        9.80       12.79      2.44 o 
  -3   4   4      122.47      125.51      2.99 o 
  -2   4   4      391.75      418.56     13.88 o 
  -1   4   4       26.19       31.46      1.28 o 
   0   4   4      230.00      261.27      3.02 o 
   1   4   4       43.25       48.60      1.53 o 
   2   4   4       13.20       16.73      1.35 o 
   3   4   4        7.28       10.34      2.15 o 
   4   4   4        2.39        3.82      1.42 o 
   5   4   4        0.62        0.00      2.40 o 
  -6   5   4       18.47       17.50      2.06 o 
  -5   5   4        2.34        1.19      1.65 o 
  -4   5   4       24.42       25.60      1.21 o 
  -3   5   4        0.46        2.24      1.12 o 
  -2   5   4       10.22        9.91      1.05 o 
  -1   5   4      145.18      143.87      2.67 o 
   0   5   4       90.51      109.36      1.93 o 
   1   5   4       29.03       39.45      3.27 o 
   2   5   4        1.69        1.83      1.17 o 
   3   5   4       76.01       72.30      6.98 o 
   4   5   4        0.23        2.01      1.71 o 
  -5   6   4       83.42       80.70      1.44 o 
  -4   6   4       41.40       39.91      1.26 o 
  -3   6   4       16.20       12.58      0.92 o 
  -2   6   4       77.83       84.59      1.41 o 
  -1   6   4       87.80       88.53      2.27 o 
   0   6   4      139.80      158.25      2.54 o 
   1   6   4        3.31        2.88      1.14 o 
   2   6   4        0.58        1.01      1.04 o 
   3   6   4       29.77       28.18      1.13 o 
   4   6   4        1.57        1.93      1.52 o 
  -5   7   4        1.31        2.82      1.58 o 
  -4   7   4        9.11       10.67      1.49 o 
  -3   7   4       10.45       13.52      1.21 o 
  -2   7   4       53.34       53.97      1.81 o 
  -1   7   4       62.16       56.48      2.12 o 
   0   7   4       74.31       84.69      1.69 o 
   1   7   4        1.21        1.39      1.15 o 
   2   7   4        5.52        5.80      1.19 o 
   3   7   4        2.84        3.38      1.23 o 
   4   7   4        5.96        6.26      1.54 o 
  -5   8   4       17.00       17.72      1.34 o 
  -4   8   4       14.42       13.43      2.75 o 
  -3   8   4       31.46       30.78      4.59 o 
  -2   8   4        5.10        2.81      1.69 o 
  -1   8   4      102.95       97.97      1.94 o 
   0   8   4      150.38      148.27      3.60 o 
   1   8   4       42.70       49.95      1.28 o 
   2   8   4       38.32       37.99      2.70 o 
   3   8   4       18.31       17.87      1.33 o 
  -5   9   4        8.56       11.23      1.37 o 
  -4   9   4        9.35       11.51      1.95 o 
  -3   9   4        1.88        2.87      1.24 o 
  -2   9   4       54.80       53.13      2.17 o 
  -1   9   4        0.20        0.00      1.80 o 
   0   9   4      243.48      239.60      4.11 o 
   1   9   4      150.86      155.10      6.99 o 
   2   9   4        0.21        0.00      1.24 o 
   3   9   4        0.49        2.51      1.31 o 
  -5  10   4        5.13        5.09      2.40 o 
  -4  10   4       18.46       20.68      2.25 o 
  -3  10   4       28.66       24.73      1.54 o 
  -2  10   4       10.18       15.30      2.05 o 
  -1  10   4      133.91      138.69      2.37 o 
   0  10   4       53.01       49.34      1.79 o 
   1  10   4       15.18       15.96      0.97 o 
   2  10   4       59.87       55.32      6.19 o 
   3  10   4        8.42        9.14      1.40 o 
  -4  11   4        0.18        0.00      1.62 o 
  -3  11   4       23.07       19.40      1.63 o 
  -2  11   4      117.27      116.58      2.34 o 
  -1  11   4        4.21        2.34      6.63 o 
   0  11   4        2.31        1.26      1.47 o 
   1  11   4        8.08        8.57      1.36 o 
   2  11   4        0.60        1.32      1.32 o 
  -4  12   4        0.00        3.39      2.36 o 
  -3  12   4        6.39        9.75      1.60 o 
  -2  12   4       10.41        5.37      3.16 o 
  -1  12   4       14.37       13.70      1.24 o 
   0  12   4        6.59        7.48      1.14 o 
   1  12   4        1.04        1.68      1.31 o 
  -3  13   4       10.65       16.42      2.34 o 
  -2  13   4        4.91        4.65      1.62 o 
  -1  13   4        1.27        3.31      1.32 o 
   0  13   4        2.00        4.28      1.53 o 
   0 -13   5        0.05        0.00      2.17 o 
   1 -13   5        0.25        3.30      1.80 o 
   2 -13   5        0.43        0.89      1.97 o 
  -1 -12   5        7.76        5.76      4.48 o 
   0 -12   5        1.77        2.00      1.27 o 
   1 -12   5        5.19        1.24      2.21 o 
   2 -12   5        0.91        2.28      1.35 o 
   3 -12   5        5.84        5.02      1.46 o 
  -2 -11   5       26.84       27.64      1.25 o 
  -1 -11   5        1.49        3.90      1.25 o 
   0 -11   5        0.33        0.99      1.09 o 
   1 -11   5       21.34       23.96      1.59 o 
   2 -11   5       28.79       30.91      2.32 o 
   3 -11   5        1.04        1.44      1.66 o 
   4 -11   5        4.80        6.28      1.65 o 
  -3 -10   5        1.49        0.80      1.22 o 
  -2 -10   5        0.02        0.32      1.34 o 
  -1 -10   5        3.39        2.90      0.98 o 
   0 -10   5        9.11       11.08      2.20 o 
   1 -10   5       29.56       25.50      2.15 o 
   2 -10   5      148.54      151.45      2.57 o 
   3 -10   5       37.82       44.57      2.09 o 
   4 -10   5       14.75       17.25      1.38 o 
  -3  -9   5        0.03        0.00      1.96 o 
  -2  -9   5        3.74        6.17      1.48 o 
  -1  -9   5        0.84        2.36      1.85 o 
   0  -9   5        6.22        7.17      1.03 o 
   1  -9   5       48.70       43.76      2.19 o 
   2  -9   5      171.15      172.44      2.64 o 
   3  -9   5        9.01       12.80      2.15 o 
   4  -9   5        0.80        0.00      1.28 o 
   5  -9   5        1.36        2.49      1.42 o 
  -4  -8   5        0.39        1.45      1.06 o 
  -3  -8   5        0.29        0.42      1.85 o 
  -2  -8   5        2.31        2.67      0.95 o 
  -1  -8   5       49.78       53.82      2.39 o 
   0  -8   5       31.47       31.45      2.72 o 
   1  -8   5        9.15        9.15      1.48 o 
   2  -8   5       67.59       63.35      2.33 o 
   3  -8   5       53.39       52.42      1.66 o 
   4  -8   5        1.14        0.73      1.15 o 
   5  -8   5        2.69        3.88      1.36 o 
  -4  -7   5        1.72        1.72      2.08 o 
  -3  -7   5        7.83        7.13      1.07 o 
  -2  -7   5       42.70       43.81      2.32 o 
  -1  -7   5        5.85        6.11      1.20 o 
   0  -7   5       39.11       42.66      1.31 o 
   1  -7   5        0.33        0.00      1.38 o 
   2  -7   5        1.87        4.24      2.08 o 
   3  -7   5      185.53      184.53      3.41 o 
   4  -7   5        0.00        2.06      1.52 o 
   5  -7   5        0.00        0.35      1.16 o 
  -4  -6   5       21.40       24.59      1.32 o 
  -3  -6   5        0.14       46.26     23.21 o 
  -2  -6   5        2.78        2.31      1.81 o 
  -1  -6   5       26.03       28.22      2.48 o 
   0  -6   5        0.18        0.00      1.15 o 
   1  -6   5       22.24       22.53      1.71 o 
   2  -6   5        1.73        0.48      1.49 o 
   3  -6   5      382.80      371.90     14.63 o 
   4  -6   5        4.20        2.49      1.21 o 
   5  -6   5        2.89        1.76      1.19 o 
  -5  -5   5        1.69        2.09      1.19 o 
  -4  -5   5        0.41        1.23      1.06 o 
  -3  -5   5       11.87       14.90      1.80 o 
  -2  -5   5        2.35        3.75      1.20 o 
  -1  -5   5       14.77       17.44      1.49 o 
   0  -5   5      143.58      147.10      4.20 o 
   1  -5   5       50.05       53.77      1.47 o 
   2  -5   5        0.04        0.19      2.05 o 
   3  -5   5       12.02       13.72      2.29 o 
   4  -5   5        1.67        3.41      1.04 o 
   5  -5   5        2.70        1.96      1.49 o 
  -5  -4   5        0.12        1.50      1.15 o 
  -4  -4   5        1.16        1.63      1.06 o 
  -3  -4   5        8.38        9.35      1.08 o 
  -2  -4   5        0.00        0.20      1.03 o 
  -1  -4   5       70.29       72.55      1.46 o 
   0  -4   5       20.39       20.99      1.50 o 
   1  -4   5      641.76      655.73      2.81 o 
   2  -4   5        4.20        4.92      2.01 o 
   3  -4   5        0.07        0.83      1.06 o 
   4  -4   5        1.89        1.78      1.11 o 
   5  -4   5        0.01        0.41      1.75 o 
  -5  -3   5        3.98        4.75      1.94 o 
  -4  -3   5        0.92        1.65      1.07 o 
  -3  -3   5        0.91        0.65      1.06 o 
  -2  -3   5       49.79       51.99      3.50 o 
  -1  -3   5      344.59      324.91     39.58 o 
   0  -3   5      348.61      346.34     12.33 o 
   1  -3   5       46.19       42.97      1.62 o 
   2  -3   5        1.50        2.12      2.09 o 
   3  -3   5       21.77       23.65      1.23 o 
   4  -3   5        6.14        6.48      1.61 o 
   5  -3   5        0.74        1.03      1.60 o 
  -5  -2   5        6.61        4.72      1.27 o 
  -4  -2   5        9.54       12.80      0.97 o 
  -3  -2   5       14.36       14.49      2.40 o 
  -2  -2   5     2990.07     2750.36     72.81 o 
  -1  -2   5      408.94      421.07      2.34 o 
   0  -2   5       27.59       24.67      1.21 o 
   1  -2   5      580.16      608.91      3.32 o 
   2  -2   5       24.97       23.94      2.69 o 
   3  -2   5       77.42       71.81      1.80 o 
   4  -2   5        0.09        1.62      1.99 o 
   5  -2   5        9.95        7.91      2.26 o 
  -5  -1   5        0.34        2.28      0.96 o 
  -4  -1   5        0.71        2.20      1.01 o 
  -3  -1   5       61.77       62.02      1.16 o 
  -2  -1   5      754.85      724.55      8.93 o 
  -1  -1   5      116.59      115.97      6.48 o 
   0  -1   5       78.65       66.55      1.84 o 
   1  -1   5      448.69      459.42      6.68 o 
   2  -1   5      392.51      416.73      6.18 o 
   3  -1   5       11.63       14.49      1.41 o 
   4  -1   5        5.10        5.65      1.42 o 
   5  -1   5        1.27        3.70      2.19 o 
  -5   0   5       18.58       15.40      1.01 o 
  -4   0   5        1.35        0.59      1.04 o 
  -3   0   5       14.30       16.15      1.04 o 
  -2   0   5       69.87       60.20      1.70 o 
  -1   0   5      113.86      102.72      3.41 o 
   0   0   5      510.56      478.44      2.71 o 
   1   0   5      129.16      140.69      4.15 o 
   3   0   5       17.12       12.76      1.46 o 
   4   0   5      125.48      121.82      2.37 o 
   5   0   5        0.01        2.19      2.19 o 
  -6   1   5        1.05        1.71      1.07 o 
  -5   1   5        9.42        8.52      1.09 o 
  -4   1   5        2.12        4.19      1.43 o 
  -3   1   5        1.07        0.51      0.99 o 
  -2   1   5       67.06       66.94      2.46 o 
  -1   1   5       10.18       10.97      1.48 o 
   0   1   5        1.98        4.75      1.26 o 
   1   1   5      127.37      127.23      2.98 o 
   2   1   5        1.10        0.00      1.98 o 
   3   1   5      175.26      175.69      2.53 o 
   4   1   5       21.00       16.89      1.50 o 
   5   1   5        1.99        2.17      1.55 o 
  -6   2   5        2.11        1.96      1.39 o 
  -5   2   5        0.74        0.69      1.29 o 
  -4   2   5        0.13        0.00      1.33 o 
  -3   2   5        1.21        2.97      1.14 o 
  -2   2   5        0.30        0.87      1.02 o 
  -1   2   5       17.71       18.64      1.52 o 
   0   2   5      128.78      139.52      1.96 o 
   1   2   5      121.75      130.73      2.22 o 
   2   2   5        1.68        1.27      1.28 o 
   3   2   5      179.67      199.37      2.55 o 
   4   2   5        6.47        6.69      1.48 o 
   5   2   5        0.11        0.29      2.22 o 
  -6   3   5        2.34        3.11      1.07 o 
  -5   3   5        4.42        5.76      1.17 o 
  -4   3   5       14.87       13.14      1.04 o 
  -3   3   5        0.95        4.37      2.08 o 
  -2   3   5      158.55      140.11      7.62 o 
  -1   3   5      157.99      156.40      3.49 o 
   0   3   5      286.33      298.55      3.98 o 
   1   3   5       98.30      104.23      2.64 o 
   2   3   5       14.13       15.19      1.39 o 
   3   3   5      139.43      145.54      2.43 o 
   4   3   5        8.34       10.54      1.60 o 
   5   3   5        0.19        2.63      2.26 o 
  -6   4   5        4.63        5.67      1.65 o 
  -5   4   5        4.83        8.22      1.23 o 
  -4   4   5       32.70       33.92      1.13 o 
  -3   4   5       33.52       40.41      2.10 o 
  -2   4   5      135.94      154.19      1.80 o 
  -1   4   5       13.21       11.89      1.23 o 
   0   4   5       34.43       41.29      2.26 o 
   1   4   5        9.45       11.57      1.95 o 
   2   4   5        6.32        8.96      1.47 o 
   3   4   5      179.40      185.62      7.66 o 
   4   4   5        4.97        7.78      2.17 o 
  -5   5   5        8.29       10.07      1.02 o 
  -4   5   5        2.82        3.75      1.04 o 
  -3   5   5      159.72      152.47      1.30 o 
  -2   5   5       31.59       36.56      2.94 o 
  -1   5   5        2.93        4.08      1.71 o 
   0   5   5      557.66      601.62      3.85 o 
   1   5   5      177.00      178.19      8.36 o 
   2   5   5        0.02        0.53      1.01 o 
   3   5   5       19.46       20.35      2.68 o 
   4   5   5        0.03        0.00      1.56 o 
  -5   6   5        1.01        0.00      1.76 o 
  -4   6   5        2.58        0.00      1.65 o 
  -3   6   5       71.66       71.97      3.43 o 
  -2   6   5       28.83       28.81      1.47 o 
  -1   6   5       10.17       11.82      1.41 o 
   0   6   5       74.43       75.93      2.26 o 
   1   6   5       70.19       59.77      8.42 o 
   2   6   5        3.59        3.92      1.17 o 
   3   6   5       33.72       26.98      3.11 o 
   4   6   5        2.55        4.10      1.61 o 
  -5   7   5       17.84       19.34      1.82 o 
  -4   7   5        0.01        2.41      1.18 o 
  -3   7   5       37.61       35.53      1.09 o 
  -2   7   5       17.40       16.64      1.47 o 
  -1   7   5        3.51        1.61      1.95 o 
   0   7   5      100.91      105.42      2.05 o 
   1   7   5       66.74       64.41      1.39 o 
   2   7   5       43.64       35.97      1.43 o 
   3   7   5        1.06        1.15      1.13 o 
   4   7   5        0.29        0.00      1.88 o 
  -5   8   5        2.83        2.59      1.63 o 
  -4   8   5        0.31        0.10      1.54 o 
  -3   8   5        0.70        0.10      1.29 o 
  -2   8   5      511.81      496.65      3.27 o 
  -1   8   5        4.61        9.78      2.01 o 
   0   8   5      171.31      161.70      2.72 o 
   1   8   5       45.20       43.10      1.28 o 
   2   8   5        8.34       10.76      1.25 o 
   3   8   5       25.18       20.98      2.12 o 
  -5   9   5        2.39        2.08      1.69 o 
  -4   9   5        8.43        8.65      1.34 o 
  -3   9   5        8.18        8.63      1.63 o 
  -2   9   5       51.36       57.26      1.83 o 
  -1   9   5      146.26      151.52      2.11 o 
   0   9   5       26.16       18.09      7.01 o 
   1   9   5       25.86       28.27      1.25 o 
   2   9   5        6.29        7.87      1.08 o 
   3   9   5        0.29        2.59      1.40 o 
  -4  10   5        0.28        1.18      1.79 o 
  -3  10   5       18.21       14.92      1.44 o 
  -2  10   5        6.64        5.80      1.45 o 
  -1  10   5        3.85        7.39      2.47 o 
   0  10   5      127.46      128.16      2.03 o 
   1  10   5       11.14       11.05      1.09 o 
   2  10   5        0.79        1.81      1.50 o 
  -4  11   5        2.51        0.84      1.64 o 
  -3  11   5        0.14        4.38      2.13 o 
  -2  11   5       16.81       17.07      1.55 o 
  -1  11   5        1.35        2.40      1.52 o 
   0  11   5        2.10        4.21      1.22 o 
   1  11   5        8.00        6.74      1.11 o 
   2  11   5        1.49        1.64      1.34 o 
  -3  12   5        6.84       10.94      2.21 o 
  -2  12   5        0.16        1.08      2.18 o 
  -1  12   5        0.44        1.06      1.79 o 
   0  12   5        0.01        2.93      1.57 o 
   1  12   5        0.05        0.00      1.13 o 
  -3  13   5        0.47        4.76      1.62 o 
  -2  13   5        3.62        6.25      3.75 o 
  -1  13   5        0.09        0.00      3.33 o 
   0  13   5        0.94        3.74      1.80 o 
   0 -13   6        0.87        2.59      1.38 o 
   1 -13   6       20.26       18.34      1.46 o 
   2 -13   6        1.64       11.07      7.58 o 
  -1 -12   6        1.78        2.30      1.49 o 
   0 -12   6        2.75        8.15      1.58 o 
   1 -12   6       24.46       32.66      2.31 o 
   2 -12   6        0.34        4.55      2.28 o 
   3 -12   6        0.24        0.92      1.41 o 
  -2 -11   6       10.16       11.54      1.58 o 
  -1 -11   6        0.52        0.76      1.10 o 
   0 -11   6        0.02        1.66      1.47 o 
   1 -11   6       20.74       18.94      2.23 o 
   2 -11   6       18.10       18.09      1.72 o 
   3 -11   6        8.09       10.42      1.62 o 
   4 -11   6        3.29        6.71      1.83 o 
  -3 -10   6        0.18        0.00      1.20 o 
  -2 -10   6       16.79       20.90      3.16 o 
  -1 -10   6        1.50        4.81      1.26 o 
   0 -10   6        1.44        5.07      1.74 o 
   1 -10   6      149.85      144.16      2.00 o 
   2 -10   6        0.39        2.73      1.53 o 
   3 -10   6        0.06        0.00      1.57 o 
   4 -10   6       23.07       26.64      1.34 o 
  -3  -9   6        1.52        1.74      1.13 o 
  -2  -9   6       16.42       18.60      1.34 o 
  -1  -9   6        9.79       14.04      2.11 o 
   0  -9   6       21.51       24.75      1.49 o 
   1  -9   6        0.01        1.59      1.47 o 
   2  -9   6        6.14        6.68      1.45 o 
   3  -9   6       24.33       25.05      1.37 o 
   4  -9   6        0.33        0.70      1.33 o 
  -4  -8   6        0.39        0.00      1.40 o 
  -3  -8   6        0.22        0.28      1.36 o 
  -2  -8   6       23.59       20.56      1.22 o 
  -1  -8   6       12.21       12.72      4.77 o 
   0  -8   6        2.12        4.61      3.00 o 
   1  -8   6       63.16       64.91      1.60 o 
   2  -8   6       17.83       19.84      2.14 o 
   3  -8   6        5.98        6.17      1.51 o 
   4  -8   6        1.60        3.19      1.11 o 
   5  -8   6        8.01        8.04      1.51 o 
  -4  -7   6        3.86        6.45      1.66 o 
  -3  -7   6        2.43        5.96      1.25 o 
  -2  -7   6        0.66        0.00      0.90 o 
  -1  -7   6       78.94       78.59      5.23 o 
   0  -7   6       57.71       61.72      3.62 o 
   1  -7   6       41.67       42.43      1.54 o 
   2  -7   6       84.53       83.91      2.49 o 
   3  -7   6        9.20       10.66      1.22 o 
   4  -7   6        0.55        2.83      1.90 o 
   5  -7   6        1.62        0.00      1.53 o 
  -4  -6   6        0.10        0.01      1.02 o 
  -3  -6   6        0.43        4.63      1.20 o 
  -2  -6   6        2.12        3.56      1.44 o 
  -1  -6   6       40.05       34.45      3.10 o 
   0  -6   6       51.18       49.69      3.60 o 
   1  -6   6       50.45       47.94      1.33 o 
   2  -6   6      192.09      178.95      2.27 o 
   3  -6   6       38.40       42.39      1.59 o 
   4  -6   6       74.87       65.63      3.02 o 
   5  -6   6        1.45        1.80      1.54 o 
  -5  -5   6        0.49        0.00      1.59 o 
  -4  -5   6        3.84        2.95      0.98 o 
  -3  -5   6       13.49       12.34      1.22 o 
  -2  -5   6        0.91        0.19      1.21 o 
  -1  -5   6        3.76        3.18      1.06 o 
   0  -5   6        1.02        2.69      3.53 o 
   1  -5   6       52.23       52.01      1.60 o 
   2  -5   6      225.90      209.60     10.53 o 
   3  -5   6      209.75      199.03      7.56 o 
   4  -5   6       27.37       25.82      1.41 o 
   5  -5   6        3.23        3.21      1.77 o 
  -5  -4   6        0.97        1.74      1.15 o 
  -4  -4   6        2.47        1.88      1.36 o 
  -3  -4   6        1.94        5.40      1.03 o 
  -2  -4   6        0.13        0.00      2.09 o 
  -1  -4   6        0.96        1.86      1.45 o 
   0  -4   6       24.50       28.91      1.53 o 
   1  -4   6       22.40       24.88      1.52 o 
   2  -4   6        4.92        2.88      1.43 o 
   3  -4   6       11.61       13.70      1.58 o 
   4  -4   6       13.13       13.91      1.57 o 
   5  -4   6        0.21        2.53      2.29 o 
  -5  -3   6        3.25        3.03      1.03 o 
  -4  -3   6        8.56        9.87      2.51 o 
  -3  -3   6       77.20       67.02      1.41 o 
  -2  -3   6        5.73        8.71      1.76 o 
  -1  -3   6        2.68        4.66      1.39 o 
   0  -3   6        3.38        4.08      1.42 o 
   1  -3   6      408.10      424.91      3.44 o 
   2  -3   6        0.00        1.16      1.50 o 
   3  -3   6        8.31        8.94      1.42 o 
   4  -3   6       18.47       21.05      2.09 o 
   5  -3   6        3.23        2.78      1.63 o 
  -5  -2   6        0.14        2.92      1.28 o 
  -4  -2   6        0.28        0.00      1.00 o 
  -3  -2   6        0.90        0.00      1.03 o 
  -2  -2   6       29.29       25.30      1.16 o 
  -1  -2   6        7.09        5.79      1.12 o 
   0  -2   6       17.05       15.34      1.48 o 
   1  -2   6      402.18      406.03      3.59 o 
   2  -2   6        5.05        7.79      1.57 o 
   3  -2   6       11.65       12.53      1.31 o 
   4  -2   6        3.03        4.93      2.01 o 
   5  -2   6        1.98        0.00      1.65 o 
  -5  -1   6        9.59       10.83      1.32 o 
  -4  -1   6        6.60        8.16      1.27 o 
  -3  -1   6        2.19        3.05      1.18 o 
  -2  -1   6      942.52      913.62      8.57 o 
  -1  -1   6       11.28       10.26      1.63 o 
   0  -1   6       78.54       76.32      1.67 o 
   1  -1   6      174.81      178.80      2.19 o 
   2  -1   6      138.92      139.31      5.06 o 
   3  -1   6        1.80        4.73      2.00 o 
   4  -1   6       24.07       25.89      2.05 o 
   5  -1   6        0.02        3.15      1.63 o 
  -5   0   6        3.86        7.79      1.27 o 
  -4   0   6        0.31        1.77      1.17 o 
  -3   0   6        6.43        7.39      1.43 o 
  -2   0   6      457.12      456.05      4.20 o 
  -1   0   6       15.10       18.92      1.26 o 
   0   0   6       62.47       60.95      1.87 o 
   1   0   6      343.08      368.31      8.05 o 
   2   0   6      165.12      166.58      3.57 o 
   3   0   6      464.64      437.88      3.13 o 
   4   0   6        8.50        9.07      1.47 o 
   5   0   6        1.13        3.16      1.62 o 
  -5   1   6        1.18        4.01      1.10 o 
  -4   1   6       29.10       28.15      1.16 o 
  -3   1   6       15.04       11.70      1.48 o 
  -2   1   6      104.44       96.56      8.74 o 
  -1   1   6       83.74       81.58      2.42 o 
   0   1   6      229.50      234.73      2.01 o 
   1   1   6        7.64        9.19      1.48 o 
   3   1   6       42.03       37.76      1.58 o 
   4   1   6        3.79        4.37      1.46 o 
   5   1   6        1.37        0.00      2.25 o 
  -5   2   6        1.36        5.18      1.27 o 
  -4   2   6       14.29       15.71      1.21 o 
  -3   2   6        0.45        1.38      1.32 o 
  -2   2   6        6.76        5.84      1.21 o 
  -1   2   6      133.13      155.78      1.58 o 
   0   2   6      175.81      193.67      2.01 o 
   1   2   6       84.70       85.88      3.43 o 
   2   2   6        0.04        1.25      1.54 o 
   3   2   6      144.73      153.85      2.45 o 
   4   2   6        0.04        2.83      1.47 o 
   5   2   6        4.13        4.45      1.60 o 
  -5   3   6        0.28        0.00      1.08 o 
  -4   3   6        4.30        4.04      1.06 o 
  -3   3   6       16.30       17.42      1.16 o 
  -2   3   6        2.69        2.61      1.18 o 
  -1   3   6       14.66       14.39      1.21 o 
   0   3   6      126.61      134.56      4.29 o 
   1   3   6       13.71        8.65      1.44 o 
   2   3   6       21.43       22.27      1.24 o 
   3   3   6       17.09       16.49      1.52 o 
   4   3   6        0.87        4.43      1.50 o 
   5   3   6        0.46        2.54      1.59 o 
  -5   4   6        1.84        3.82      1.80 o 
  -4   4   6       21.04       20.37      1.08 o 
  -3   4   6       46.15       48.78      2.30 o 
  -2   4   6       22.55       24.96      1.24 o 
  -1   4   6        0.18        1.43      1.14 o 
   0   4   6      421.08      453.84     16.22 o 
   1   4   6        5.23        6.46      2.01 o 
   2   4   6       92.11       91.17      3.47 o 
   3   4   6       33.19       30.38      1.54 o 
   4   4   6        3.84        3.12      2.23 o 
  -5   5   6        3.07        6.18      1.95 o 
  -4   5   6        0.57        1.99      1.03 o 
  -3   5   6        0.04        0.00      0.93 o 
  -2   5   6       33.55       29.92      1.46 o 
  -1   5   6        1.95        0.74      1.41 o 
   0   5   6        5.76        5.57      2.02 o 
   1   5   6       20.23       19.34      1.46 o 
   2   5   6       46.13       46.19      1.92 o 
   3   5   6       43.15       38.90      3.21 o 
   4   5   6        0.00        0.93      2.22 o 
  -5   6   6        0.42        0.54      0.99 o 
  -4   6   6       24.91       25.20      1.96 o 
  -3   6   6       38.21       33.96      1.23 o 
  -2   6   6       10.77       12.60      1.44 o 
  -1   6   6        0.09        0.92      1.12 o 
   0   6   6      105.50      110.62      2.43 o 
   1   6   6       48.71       43.15      1.55 o 
   2   6   6       26.49       24.87      1.71 o 
   3   6   6       39.05       32.91      2.09 o 
   4   6   6        0.94        1.40      1.62 o 
  -5   7   6        0.26        0.00      1.61 o 
  -4   7   6        3.58        3.07      1.10 o 
  -3   7   6       46.15       43.72      1.00 o 
  -2   7   6        0.41        1.62      1.23 o 
  -1   7   6       58.71       55.40      2.22 o 
   0   7   6        8.27       11.46      2.04 o 
   1   7   6       41.61       38.07      1.12 o 
   2   7   6        7.02        5.55      1.48 o 
   3   7   6        2.53        3.37      1.44 o 
  -5   8   6        8.70       12.53      1.86 o 
  -4   8   6        2.65        4.59      1.14 o 
  -3   8   6        1.64        0.57      1.15 o 
  -2   8   6      180.08      192.67      2.12 o 
  -1   8   6       12.39       15.13      1.51 o 
   0   8   6       38.93       40.45      1.32 o 
   1   8   6        6.06        4.69      1.19 o 
   2   8   6        9.55       11.54      1.26 o 
   3   8   6        0.21        0.78      1.41 o 
  -5   9   6        4.56        1.76      1.83 o 
  -4   9   6        8.19        8.07      3.48 o 
  -3   9   6       33.81       32.43      1.59 o 
  -2   9   6      194.70      197.52      2.55 o 
  -1   9   6      105.26      103.38      2.37 o 
   0   9   6      102.60       98.13      1.78 o 
   1   9   6       14.81       16.74      1.25 o 
   2   9   6       20.43       22.08      1.32 o 
   3   9   6        0.04        0.81      1.38 o 
  -4  10   6        0.12        0.13      1.32 o 
  -3  10   6       19.51       19.44      1.81 o 
  -2  10   6       63.47       62.58      1.96 o 
  -1  10   6       12.82        8.92      2.48 o 
   0  10   6        9.70        7.23      3.79 o 
   1  10   6       25.67       23.39      1.32 o 
   2  10   6        3.09        3.83      1.32 o 
  -4  11   6        0.11        0.00      1.72 o 
  -3  11   6        3.78        3.73      1.52 o 
  -2  11   6        9.11        6.95      1.57 o 
  -1  11   6       14.22       13.04      1.92 o 
   0  11   6        9.15       11.38      1.37 o 
   1  11   6        8.80        5.86      1.33 o 
  -3  12   6        8.61       10.38      1.65 o 
  -2  12   6        2.18        2.92      2.21 o 
  -1  12   6        7.84        3.58      5.38 o 
   0  12   6        0.61        1.84      1.71 o 
   1  12   6        1.29        1.28      1.19 o 
  -2  13   6        6.32        7.12      1.75 o 
  -1  13   6       18.15       19.06      1.99 o 
  -1 -12   7        3.42        8.09      1.07 o 
   0 -12   7       12.74        5.62      8.42 o 
   1 -12   7        0.28       10.28      2.29 o 
   2 -12   7        0.59        2.44      1.63 o 
  -2 -11   7        0.21        3.06      1.06 o 
  -1 -11   7        0.59        3.16      1.75 o 
   0 -11   7        0.09        0.55      3.37 o 
   1 -11   7        2.51        5.25      2.18 o 
   2 -11   7       26.54       23.46      1.72 o 
   3 -11   7       19.62       17.94      2.40 o 
  -2 -10   7        1.46        4.49      1.31 o 
  -1 -10   7        5.12        6.30      1.21 o 
   0 -10   7        0.61        1.67      1.04 o 
   1 -10   7      113.37      113.27      2.62 o 
   2 -10   7       11.41        9.28      1.62 o 
   3 -10   7       20.54       20.93      1.69 o 
   4 -10   7       10.47        8.44      1.80 o 
  -3  -9   7        0.84        0.00      1.17 o 
  -2  -9   7        0.36        2.90      1.10 o 
  -1  -9   7        0.23        0.00      1.20 o 
   0  -9   7       31.01       32.00      2.05 o 
   1  -9   7       15.12       14.07      1.53 o 
   2  -9   7       21.49       23.96      2.23 o 
   3  -9   7       16.51       16.97      1.62 o 
   4  -9   7        2.90        2.53      1.38 o 
  -3  -8   7        0.06        0.37      1.49 o 
  -2  -8   7        8.77        8.08      0.98 o 
  -1  -8   7        1.69        3.90      2.85 o 
   0  -8   7        0.96        3.46      1.19 o 
   1  -8   7       37.03       38.62      2.33 o 
   2  -8   7      118.18      124.55      2.54 o 
   3  -8   7        5.92        5.02      2.22 o 
   4  -8   7       14.73       16.35      1.37 o 
  -4  -7   7        1.03        0.31      1.44 o 
  -3  -7   7        0.00        2.44      0.89 o 
  -2  -7   7        0.60       12.66      6.38 o 
  -1  -7   7       12.66       13.65      3.68 o 
   0  -7   7        7.32        8.06      1.03 o 
   1  -7   7        0.15        0.00      1.55 o 
   2  -7   7       99.81       92.24      2.43 o 
   3  -7   7        0.96        3.12      2.10 o 
   4  -7   7        4.21        6.40      1.14 o 
  -4  -6   7        1.84        4.25      1.14 o 
  -3  -6   7        1.71        3.19      1.09 o 
  -2  -6   7        6.70        7.80      1.06 o 
  -1  -6   7       56.54       50.69      1.17 o 
   0  -6   7        2.55        3.80      2.02 o 
   1  -6   7        0.19        4.12      1.50 o 
   2  -6   7       10.82       11.94      1.82 o 
   3  -6   7       20.72       15.07      2.24 o 
   4  -6   7        1.23        3.26      1.36 o 
   5  -6   7        2.85        3.87      1.36 o 
  -4  -5   7        0.05        0.00      1.22 o 
  -3  -5   7        4.39        4.62      1.05 o 
  -2  -5   7        0.55        0.00      2.11 o 
  -1  -5   7       55.90       60.25      1.60 o 
   0  -5   7       75.73       74.94      3.99 o 
   1  -5   7       61.01       64.02      1.44 o 
   2  -5   7       23.69       23.92      1.95 o 
   3  -5   7        9.07       10.82      2.63 o 
   4  -5   7        8.42        7.82      1.44 o 
   5  -5   7        0.79        0.00      1.65 o 
  -5  -4   7        0.81        6.03      2.51 o 
  -4  -4   7        0.11        0.75      1.24 o 
  -3  -4   7       54.88       55.70      2.10 o 
  -2  -4   7      239.44      226.27      2.72 o 
  -1  -4   7       47.99       45.21      4.54 o 
   0  -4   7      280.70      272.98     23.54 o 
   1  -4   7        8.07        9.19      1.44 o 
   2  -4   7        1.47        1.32      1.45 o 
   3  -4   7       50.51       44.71      3.00 o 
   4  -4   7        0.30        0.96      1.22 o 
   5  -4   7        0.04        0.00      1.73 o 
  -5  -3   7        0.00        1.10      1.05 o 
  -4  -3   7        0.32        1.41      1.83 o 
  -3  -3   7      266.07      226.10      1.67 o 
  -2  -3   7        3.38        1.61      1.22 o 
  -1  -3   7        4.63        4.53      1.24 o 
   0  -3   7       98.88       92.77      4.81 o 
   1  -3   7       56.72       56.60      1.63 o 
   2  -3   7        1.91        3.52      1.61 o 
   3  -3   7        7.64        8.14      1.26 o 
   4  -3   7        3.00        5.94      2.11 o 
   5  -3   7        0.44        3.71      2.37 o 
  -5  -2   7        1.69        3.34      1.27 o 
  -4  -2   7        4.21        6.59      1.88 o 
  -3  -2   7       52.84       48.85      3.62 o 
  -2  -2   7       21.10       19.88      1.96 o 
  -1  -2   7      155.78      150.85      1.86 o 
   0  -2   7       88.15       84.21      1.45 o 
   1  -2   7       27.64       31.99      2.26 o 
   2  -2   7        3.45        5.23      1.63 o 
   3  -2   7        0.00        0.00      1.62 o 
   4  -2   7       12.77        8.21      2.15 o 
   5  -2   7        0.04        4.72      2.31 o 
  -5  -1   7        0.01        0.00      1.94 o 
  -4  -1   7        0.41        0.33      1.01 o 
  -3  -1   7       45.79       38.63      1.42 o 
  -2  -1   7       18.01       16.85      1.97 o 
  -1  -1   7       86.52       91.39      2.01 o 
   0  -1   7       93.45       92.71      3.18 o 
   1  -1   7       54.95       61.65      1.69 o 
   2  -1   7       28.32       23.58      1.91 o 
   3  -1   7       69.16       68.49      1.68 o 
   4  -1   7        2.18        4.01      1.55 o 
   5  -1   7        8.47       12.03      2.39 o 
  -5   0   7        0.00        0.00      1.00 o 
  -4   0   7        0.73        1.82      1.09 o 
  -3   0   7       20.27       23.77      1.48 o 
  -2   0   7        1.89        2.88      1.18 o 
  -1   0   7       22.47       17.01      1.71 o 
   0   0   7        4.73        4.71      1.40 o 
   1   0   7       36.25       34.72      1.72 o 
   2   0   7        0.11        1.09      1.91 o 
   3   0   7      244.97      256.04      2.28 o 
   4   0   7       49.42       41.99      2.20 o 
   5   0   7        8.87       12.58      2.25 o 
  -5   1   7        1.75        3.77      1.08 o 
  -4   1   7        5.09        4.41      1.21 o 
  -3   1   7        4.24        4.58      1.47 o 
  -2   1   7        1.90        4.94      1.54 o 
  -1   1   7      116.26      119.46      1.73 o 
   0   1   7       34.96       34.83      1.80 o 
   1   1   7       33.93       33.73      1.59 o 
   2   1   7      171.05      152.29      4.47 o 
   3   1   7       37.35       39.41      1.58 o 
   4   1   7        0.48        0.00      2.07 o 
   5   1   7        0.32        6.10      1.66 o 
  -5   2   7        3.24        4.14      1.58 o 
  -4   2   7       11.12        9.32      0.98 o 
  -3   2   7       36.38       41.48      4.50 o 
  -2   2   7       22.00       26.64      1.47 o 
  -1   2   7       38.76       37.26      1.52 o 
   0   2   7      137.99      145.88      5.65 o 
   1   2   7        9.39        9.43      1.48 o 
   2   2   7       24.79       26.84      3.31 o 
   3   2   7       14.66       11.06      2.00 o 
   4   2   7        1.97        0.00      2.18 o 
  -5   3   7        0.00        0.00      1.29 o 
  -4   3   7       75.87       69.39      1.10 o 
  -3   3   7        0.23        1.17      1.62 o 
  -2   3   7        0.07        0.16      1.16 o 
  -1   3   7      257.69      269.65      1.89 o 
   0   3   7       17.30       14.94      1.18 o 
   1   3   7        5.23        6.14      1.42 o 
   2   3   7       67.80       58.52      3.80 o 
   3   3   7        5.52        3.32      2.12 o 
   4   3   7        3.61        5.56      2.18 o 
  -5   4   7        1.01        2.16      1.10 o 
  -4   4   7        2.88        3.96      2.14 o 
  -3   4   7       66.95       67.00      1.21 o 
  -2   4   7        3.13        3.12      1.13 o 
  -1   4   7      159.25      169.34      7.71 o 
   0   4   7       34.28       35.00      1.53 o 
   1   4   7        1.46        3.78      2.00 o 
   2   4   7       21.70       22.80      2.45 o 
   3   4   7        2.99        4.45      2.09 o 
   4   4   7       15.70       10.88      1.66 o 
  -5   5   7        0.21        1.03      1.15 o 
  -4   5   7        0.52        0.55      0.93 o 
  -3   5   7       24.43       23.35      1.22 o 
  -2   5   7       42.62       34.16      2.77 o 
  -1   5   7      105.96      109.51      1.34 o 
   0   5   7       14.62       13.94      1.19 o 
   1   5   7       19.84       22.68      2.07 o 
   2   5   7      180.43      170.80      6.65 o 
   3   5   7        0.05        2.47      2.17 o 
   4   5   7        0.62        8.55      2.32 o 
  -5   6   7        1.07        3.59      1.01 o 
  -4   6   7        0.09        0.00      0.96 o 
  -3   6   7       26.14       28.42      1.80 o 
  -2   6   7      129.21      121.80      1.37 o 
  -1   6   7        1.33        3.53      1.14 o 
   0   6   7       86.24       85.91      2.32 o 
   1   6   7       35.45       33.92      1.55 o 
   2   6   7        9.26        4.84      1.27 o 
   3   6   7        3.44        2.85      1.32 o 
   4   6   7        0.35        1.75      2.35 o 
  -5   7   7        0.23        2.08      2.13 o 
  -4   7   7        3.82        6.41      1.29 o 
  -3   7   7       52.88       55.99      1.31 o 
  -2   7   7       17.49       16.02      1.18 o 
  -1   7   7       74.96       84.26      1.80 o 
   0   7   7        5.34        7.56      1.42 o 
   1   7   7       24.21       22.08      1.28 o 
   2   7   7        1.67        1.70      2.01 o 
   3   7   7        0.04        0.00      1.48 o 
  -5   8   7        0.34        0.00      1.63 o 
  -4   8   7        0.00        1.60      1.50 o 
  -3   8   7        0.23        1.71      1.79 o 
  -2   8   7       99.03      100.85      2.31 o 
  -1   8   7      352.03      355.66      3.04 o 
   0   8   7       11.17        9.57      1.47 o 
   1   8   7        5.56        6.12      1.28 o 
   2   8   7       10.44       10.89      1.19 o 
   3   8   7        3.38        6.52      1.57 o 
  -4   9   7        0.16        0.00      1.34 o 
  -3   9   7       12.72       12.56      2.10 o 
  -2   9   7       13.56       11.90      1.46 o 
  -1   9   7       36.93       35.47      1.58 o 
   0   9   7       18.28       22.64      2.91 o 
   1   9   7       15.97       13.43      1.21 o 
   2   9   7        2.87        4.25      1.31 o 
  -4  10   7       10.50       11.06      1.37 o 
  -3  10   7       23.39       23.02      1.76 o 
  -2  10   7        2.88        3.98      2.20 o 
  -1  10   7        2.02        3.51      1.70 o 
   0  10   7        2.75        4.83      1.25 o 
   1  10   7        6.69        7.13      1.13 o 
   2  10   7        0.00        0.24      1.19 o 
  -3  11   7       11.94        7.48      2.37 o 
  -2  11   7        9.05       12.29      1.43 o 
  -1  11   7        9.48       16.02      2.64 o 
   0  11   7        0.80        0.37      1.97 o 
   1  11   7        1.78        4.19      1.34 o 
  -3  12   7        0.23        0.82      2.36 o 
  -2  12   7        0.02        0.00      2.33 o 
  -1  12   7        1.37        3.29      1.58 o 
   0  12   7        0.83        3.05      1.41 o 
   0 -12   8        9.58        9.47      1.20 o 
   1 -12   8        7.66        9.82      2.49 o 
   2 -12   8        2.57        4.62      2.40 o 
  -1 -11   8        0.02        0.00      1.59 o 
   0 -11   8       26.35       33.65      3.78 o 
   1 -11   8        2.89        0.05      2.29 o 
   2 -11   8        0.35        0.00      2.36 o 
   3 -11   8        2.48        3.15      1.71 o 
  -2 -10   8        0.08        3.20      1.15 o 
  -1 -10   8        2.90        4.92      2.81 o 
   0 -10   8        5.39        6.71      1.09 o 
   1 -10   8        7.47       11.59      1.56 o 
   2 -10   8        5.07        4.91      2.26 o 
   3 -10   8        0.80        4.49      2.31 o 
  -3  -9   8        1.36        0.63      1.07 o 
  -2  -9   8       11.91       10.85      2.71 o 
  -1  -9   8        0.80        4.20      3.98 o 
   0  -9   8        5.85        3.59      1.24 o 
   1  -9   8       22.69       21.50      2.55 o 
   2  -9   8       17.31       16.80      2.29 o 
   3  -9   8        5.10        7.41      2.33 o 
   4  -9   8        0.11        2.05      1.40 o 
  -3  -8   8        0.61        4.29      1.15 o 
  -2  -8   8        6.54        1.87      1.50 o 
  -1  -8   8       27.04       26.09      1.28 o 
   0  -8   8        0.91        2.40      1.45 o 
   1  -8   8       53.67       55.47      1.24 o 
   2  -8   8       31.41       35.44      2.33 o 
   3  -8   8       11.48       10.90      2.35 o 
   4  -8   8        1.99        2.41      1.34 o 
  -3  -7   8        1.81        2.16      1.44 o 
  -2  -7   8        0.19        0.00      1.50 o 
  -1  -7   8        0.29        0.00      2.57 o 
   0  -7   8        0.54        1.44      1.20 o 
   1  -7   8        9.58        8.28      2.48 o 
   2  -7   8      192.85      198.27      3.99 o 
   3  -7   8        2.44        0.20      2.23 o 
   4  -7   8        1.72        0.72      1.41 o 
  -4  -6   8        0.00        0.00      1.07 o 
  -3  -6   8        0.07        3.38      1.08 o 
  -2  -6   8        9.90        9.81      2.20 o 
  -1  -6   8        1.68        2.90      1.60 o 
   0  -6   8        7.84       10.69      1.52 o 
   1  -6   8       19.27       19.29      1.53 o 
   2  -6   8      105.56      103.57      4.89 o 
   3  -6   8       46.49       47.23      2.35 o 
   4  -6   8        4.97        7.14      1.48 o 
  -4  -5   8        2.48        3.19      1.29 o 
  -3  -5   8        0.20        0.57      1.43 o 
  -2  -5   8        0.11        0.79      1.23 o 
  -1  -5   8        2.15        3.90      1.27 o 
   0  -5   8        1.62        0.89      3.56 o 
   1  -5   8       31.46       33.07      2.29 o 
   2  -5   8       11.93       12.57      1.54 o 
   3  -5   8        2.43        1.75      2.18 o 
   4  -5   8        0.71        2.20      1.45 o 
  -4  -4   8        2.62        2.26      1.12 o 
  -3  -4   8       10.07       11.53      1.28 o 
  -2  -4   8        2.45        2.14      1.22 o 
  -1  -4   8        1.50        0.02      3.44 o 
   0  -4   8      142.14      145.12      2.15 o 
   1  -4   8        6.42        6.51      1.23 o 
   2  -4   8        5.86        7.23      1.48 o 
   3  -4   8       18.50       13.10      2.20 o 
   4  -4   8        0.01        1.90      1.73 o 
   5  -4   8        0.00        3.42      1.74 o 
  -5  -3   8        0.23        0.91      1.16 o 
  -4  -3   8        4.47        3.71      1.60 o 
  -3  -3   8       99.61       81.39      1.46 o 
  -2  -3   8       43.26       43.12      3.22 o 
  -1  -3   8        6.39        5.85      1.21 o 
   0  -3   8        0.19        0.17      1.22 o 
   1  -3   8        2.94        4.25      1.44 o 
   2  -3   8       12.22       17.40      1.50 o 
   3  -3   8        0.61        3.22      2.99 o 
   4  -3   8        3.27        3.63      2.13 o 
   5  -3   8        6.82       13.38      2.41 o 
  -5  -2   8        0.00        0.00      1.90 o 
  -4  -2   8        1.84        4.14      1.04 o 
  -3  -2   8      281.84      274.07      6.83 o 
  -2  -2   8       15.92       17.29      3.43 o 
  -1  -2   8       18.44       16.70      1.46 o 
   0  -2   8      111.80      116.77      1.58 o 
   1  -2   8        2.18        2.46      1.42 o 
   2  -2   8       99.49       91.43      1.89 o 
   3  -2   8       20.04       15.34      1.32 o 
   4  -2   8        7.70        6.08      2.16 o 
   5  -2   8        0.62        6.18      2.32 o 
  -5  -1   8        0.55        0.00      1.34 o 
  -4  -1   8        0.03        1.84      1.39 o 
  -3  -1   8       73.96       69.35      5.77 o 
  -2  -1   8        3.23        4.41      1.03 o 
  -1  -1   8       14.05       15.64      1.05 o 
   0  -1   8      200.03      205.95      3.35 o 
   1  -1   8       11.09       12.03      1.45 o 
   2  -1   8      270.51      253.21      3.91 o 
   3  -1   8       49.20       46.37      1.58 o 
   4  -1   8        0.16        0.00      1.47 o 
   5  -1   8        0.24        0.00      2.49 o 
  -5   0   8        1.22        2.68      1.02 o 
  -4   0   8        0.32        1.91      0.86 o 
  -3   0   8        6.09        6.49      1.21 o 
  -2   0   8        6.94        5.30      2.03 o 
  -1   0   8        1.95        2.47      1.50 o 
   0   0   8       12.21       12.07      1.45 o 
   1   0   8       20.10       19.88      1.61 o 
   2   0   8      298.48      302.21      3.22 o 
   3   0   8        3.86        2.36      2.05 o 
   4   0   8       13.61       13.24      2.18 o 
  -5   1   8        0.02        0.59      2.12 o 
  -4   1   8        0.00        0.00      1.20 o 
  -3   1   8        0.12        0.74      1.59 o 
  -2   1   8        1.92        3.28      2.65 o 
  -1   1   8       36.37       34.67      1.52 o 
   0   1   8       80.45       86.70      1.48 o 
   1   1   8       11.90       12.85      1.48 o 
   2   1   8        1.67        0.09      2.09 o 
   3   1   8        0.43        0.45      1.37 o 
   4   1   8        4.11        0.00      1.49 o 
  -5   2   8        1.39        0.57      2.57 o 
  -4   2   8        0.14        1.38      1.85 o 
  -3   2   8        1.91        0.00      1.94 o 
  -2   2   8        5.59        5.40      1.83 o 
  -1   2   8      213.72      222.62      1.82 o 
   0   2   8        0.75        3.31      1.44 o 
   1   2   8       37.49       39.11      1.60 o 
   2   2   8      193.69      173.69      4.06 o 
   3   2   8        2.86        4.39      2.01 o 
   4   2   8        2.57        5.64      1.53 o 
  -5   3   8        3.04        4.09      1.00 o 
  -4   3   8        3.37        4.18      1.21 o 
  -3   3   8       41.76       40.12      1.91 o 
  -2   3   8        6.34        7.74      1.44 o 
  -1   3   8       44.83       43.45      2.70 o 
   0   3   8       21.89       23.01      1.54 o 
   1   3   8        1.34        4.65      1.39 o 
   2   3   8      193.03      190.53      6.52 o 
   3   3   8        0.06        2.03      1.53 o 
   4   3   8        1.42        8.34      2.23 o 
  -5   4   8        3.43        5.70      1.50 o 
  -4   4   8        9.61       15.40      1.13 o 
  -3   4   8        0.38        2.43      1.20 o 
  -2   4   8        0.06        0.08      1.13 o 
  -1   4   8       10.90       11.44      1.42 o 
   0   4   8        5.89        7.11      1.43 o 
   1   4   8        1.31        0.68      2.04 o 
   2   4   8      123.06      109.04     17.15 o 
   3   4   8        0.59        2.16      1.51 o 
   4   4   8        0.19        5.10      1.65 o 
  -5   5   8        1.04        0.00      1.71 o 
  -4   5   8        1.49        3.41      1.24 o 
  -3   5   8        4.40        5.32      1.15 o 
  -2   5   8        1.78        7.66      3.82 o 
  -1   5   8       35.59       35.06      1.55 o 
   0   5   8        8.15        7.72      1.16 o 
   1   5   8       12.48        6.78      2.06 o 
   2   5   8       11.95        9.15      1.11 o 
   3   5   8       19.97       17.23      1.60 o 
   4   5   8        1.78        3.71      2.39 o 
  -5   6   8        0.01        1.57      1.34 o 
  -4   6   8        0.22        0.00      0.95 o 
  -3   6   8        0.04        0.49      1.44 o 
  -2   6   8       11.69       11.88      1.43 o 
  -1   6   8       69.67       67.64      1.96 o 
   0   6   8        5.77        6.63      2.04 o 
   1   6   8       22.14       20.80      1.51 o 
   2   6   8       18.13       14.06      1.21 o 
   3   6   8        0.23        0.39      1.81 o 
  -5   7   8        0.34        2.91      2.55 o 
  -4   7   8        2.24        2.05      1.49 o 
  -3   7   8      166.16      154.22      1.83 o 
  -2   7   8       82.01       83.02      3.53 o 
  -1   7   8        0.36        4.32      2.07 o 
   0   7   8       27.66       27.82      2.18 o 
   1   7   8       15.97       18.19      3.07 o 
   2   7   8        2.98        4.54      1.24 o 
   3   7   8        0.14        4.23      1.76 o 
  -4   8   8        7.61        5.28      2.30 o 
  -3   8   8       81.48       80.85      1.66 o 
  -2   8   8       26.58       25.81      1.53 o 
  -1   8   8       56.62       53.12      2.26 o 
   0   8   8       19.73       18.96      2.18 o 
   1   8   8        4.87        1.97      1.24 o 
   2   8   8        8.31        5.97      1.12 o 
  -4   9   8        0.16        3.35      1.43 o 
  -3   9   8       16.32       18.86      1.33 o 
  -2   9   8       14.58       13.99      2.23 o 
  -1   9   8       16.57       14.68      1.57 o 
   0   9   8       50.39       50.74      1.40 o 
   1   9   8        0.55        1.53      1.29 o 
   2   9   8       17.59       21.51      1.38 o 
  -4  10   8        4.39        5.74      1.50 o 
  -3  10   8        0.04        2.76      1.37 o 
  -2  10   8        0.37        0.00      2.19 o 
  -1  10   8        2.63        1.14      1.85 o 
   0  10   8        3.26        5.01      1.58 o 
   1  10   8        0.21        2.70      1.33 o 
  -3  11   8        0.17        0.22      1.82 o 
  -2  11   8        6.23       10.39      1.81 o 
  -1  11   8        1.23        3.46      1.85 o 
   0  11   8        2.33        0.00      2.20 o 
  -2  12   8        1.49        0.00      2.37 o 
  -1  12   8        0.51        0.00      3.15 o 
  -1 -11   9        1.05        0.00      1.33 o 
   0 -11   9        2.97        3.61      1.42 o 
   1 -11   9        9.36        7.99      9.21 o 
   2 -11   9        0.92        4.85      2.39 o 
  -2 -10   9        0.28        3.07      1.21 o 
  -1 -10   9        0.52        2.27      1.69 o 
   0 -10   9       51.15       51.85      4.69 o 
   1 -10   9        7.43        7.76      1.14 o 
   2 -10   9        0.78        0.00      2.27 o 
   3 -10   9        0.42        0.00      2.44 o 
  -2  -9   9        0.00        0.11      1.60 o 
  -1  -9   9        2.65        5.30      3.63 o 
   0  -9   9        0.29        0.00      1.11 o 
   1  -9   9       19.99       15.90      1.29 o 
   2  -9   9       17.08       19.19      2.35 o 
   3  -9   9       14.46       19.97      2.48 o 
  -3  -8   9        1.54        2.26      1.36 o 
  -2  -8   9        3.59        0.00      1.98 o 
  -1  -8   9        1.48        1.26      1.20 o 
   0  -8   9        5.35        5.94      1.72 o 
   1  -8   9        0.15        1.35      3.23 o 
   2  -8   9        4.26        5.43      3.11 o 
   3  -8   9        0.16        3.42      2.28 o 
   4  -8   9        1.02        0.69      1.19 o 
  -3  -7   9        0.21        2.72      1.61 o 
  -2  -7   9       22.31       17.74      1.28 o 
  -1  -7   9       18.41       20.77      1.23 o 
   0  -7   9       13.88       14.61      1.80 o 
   1  -7   9       47.06       46.45      1.33 o 
   2  -7   9        0.28        0.90      2.35 o 
   3  -7   9       18.53       17.13      2.31 o 
   4  -7   9        0.10        2.10      1.46 o 
  -4  -6   9        0.98        2.88      1.27 o 
  -3  -6   9        3.06        1.47      0.91 o 
  -2  -6   9        1.04        1.31      1.03 o 
  -1  -6   9        0.74        0.00      1.20 o 
   0  -6   9       28.43       25.16      2.07 o 
   1  -6   9       57.95       58.65      1.41 o 
   2  -6   9       68.58       67.39      1.70 o 
   3  -6   9        5.20        1.26      2.27 o 
   4  -6   9        1.33        3.53      1.50 o 
  -4  -5   9       13.08        9.94      1.95 o 
  -3  -5   9        6.74        4.42      1.04 o 
  -2  -5   9        5.49        6.47      1.04 o 
  -1  -5   9       25.15       24.27      2.63 o 
   0  -5   9        0.48        4.90      1.51 o 
   1  -5   9       15.16       16.03      1.25 o 
   2  -5   9       53.79       50.43      1.68 o 
   3  -5   9        8.56        8.28      2.80 o 
   4  -5   9        1.75        3.93      1.91 o 
  -4  -4   9        0.03        2.04      1.56 o 
  -3  -4   9        5.39        4.02      2.21 o 
  -2  -4   9        8.81        6.74      1.48 o 
  -1  -4   9       10.07       13.06      1.30 o 
   0  -4   9       18.65       23.52      1.52 o 
   1  -4   9       22.29       20.46      1.55 o 
   2  -4   9       18.28       17.32      1.56 o 
   3  -4   9        1.09        1.34      2.21 o 
   4  -4   9        0.13        0.00      1.65 o 
  -4  -3   9       18.54       15.72      1.72 o 
  -3  -3   9       12.76       14.07      2.05 o 
  -2  -3   9       19.45       14.92      1.49 o 
  -1  -3   9       10.44        9.64      1.46 o 
   0  -3   9       70.90       69.77      1.47 o 
   1  -3   9        0.06        3.33      1.45 o 
   2  -3   9        8.69       11.43      2.52 o 
   3  -3   9        4.22        3.74      2.72 o 
   4  -3   9        7.97        9.59      2.27 o 
  -4  -2   9        1.29        0.65      0.99 o 
  -3  -2   9        0.90        1.82      4.66 o 
  -2  -2   9        6.89        5.98      2.00 o 
  -1  -2   9       13.09       11.93      3.41 o 
   0  -2   9       86.35       84.80      2.35 o 
   1  -2   9       22.87       25.45      1.56 o 
   2  -2   9       34.47       34.63      1.63 o 
   3  -2   9        0.09        0.00      3.46 o 
   4  -2   9        1.91        3.56      1.54 o 
  -5  -1   9        0.44        2.02      2.77 o 
  -4  -1   9        0.94        2.22      1.16 o 
  -3  -1   9       54.92       46.14      1.93 o 
  -2  -1   9        2.50        2.49      1.02 o 
  -1  -1   9        0.24        2.26      1.42 o 
   0  -1   9        3.31        1.83      1.48 o 
   1  -1   9        6.80        7.49      1.48 o 
   2  -1   9        2.46        3.47      1.65 o 
   3  -1   9      112.64      118.73      2.39 o 
   4  -1   9       15.57       21.08      1.71 o 
  -5   0   9        1.25        4.96      2.14 o 
  -4   0   9        0.05        0.89      1.10 o 
  -3   0   9       16.83       16.52      2.51 o 
  -2   0   9       10.43       13.09      2.33 o 
  -1   0   9       70.41       72.41      3.83 o 
   0   0   9       41.67       42.50      1.58 o 
   1   0   9       23.41       24.43      1.61 o 
   2   0   9      156.51      148.41      2.50 o 
   3   0   9        0.06        0.41      1.46 o 
   4   0   9       15.82       13.58      2.19 o 
  -5   1   9        6.11        6.85      1.17 o 
  -4   1   9        7.58        6.35      1.14 o 
  -3   1   9        5.43        8.92      1.22 o 
  -2   1   9       25.35       24.67      1.65 o 
  -1   1   9        4.91        6.89      1.93 o 
   0   1   9       24.19       26.04      1.70 o 
   1   1   9       35.15       37.04      2.56 o 
   2   1   9       39.10       35.58      2.13 o 
   3   1   9        0.05        0.17      2.05 o 
   4   1   9        8.74        9.56      2.20 o 
  -5   2   9        4.87        3.00      1.05 o 
  -4   2   9        6.87        9.88      1.25 o 
  -3   2   9        0.86        0.31      1.18 o 
  -2   2   9       26.79       30.91      3.45 o 
  -1   2   9        6.43        7.83      1.22 o 
   0   2   9       24.45       25.77      1.52 o 
   1   2   9        0.49        0.00      1.46 o 
   2   2   9       19.97       21.17      2.72 o 
   3   2   9        3.50        7.75      2.21 o 
   4   2   9        4.89       10.20      2.31 o 
  -5   3   9        0.24        0.00      1.97 o 
  -4   3   9        0.52        1.67      1.05 o 
  -3   3   9        1.17        0.00      1.43 o 
  -2   3   9       25.28       25.57      1.07 o 
  -1   3   9       31.89       34.24      1.58 o 
   0   3   9        2.04        0.52      2.65 o 
   1   3   9       96.69       91.70      1.94 o 
   2   3   9        0.87        0.00      2.62 o 
   3   3   9        9.85        8.78      1.54 o 
   4   3   9        3.17        4.66      2.29 o 
  -5   4   9        0.96        1.16      1.43 o 
  -4   4   9        5.51        5.64      1.06 o 
  -3   4   9        0.10        0.85      1.28 o 
  -2   4   9        4.42        7.01      1.16 o 
  -1   4   9       18.04       17.75      1.59 o 
   0   4   9        7.52        7.59      1.48 o 
   1   4   9      106.91      103.94      2.56 o 
   2   4   9        3.48        9.23      2.97 o 
   3   4   9        0.60        2.66      1.56 o 
  -5   5   9        0.00        1.59      1.37 o 
  -4   5   9        8.79       11.24      1.27 o 
  -3   5   9        5.25        6.30      1.04 o 
  -2   5   9        0.46        2.21      1.45 o 
  -1   5   9        5.87        7.88      1.43 o 
   0   5   9        3.56        3.79      1.21 o 
   1   5   9        0.08        0.00      2.10 o 
   2   5   9       65.00       54.58      7.20 o 
   3   5   9        0.91        1.48      1.55 o 
  -5   6   9        1.06        2.72      1.20 o 
  -4   6   9        0.41        1.99      1.93 o 
  -3   6   9       20.35       24.83      4.72 o 
  -2   6   9        0.00        1.19      2.64 o 
  -1   6   9      114.74      119.05      1.40 o 
   0   6   9       64.05       53.05      1.70 o 
   1   6   9       42.25       42.24      1.71 o 
   2   6   9        0.20        0.75      1.20 o 
   3   6   9        3.61        1.28      2.33 o 
  -4   7   9        3.97        2.01      1.12 o 
  -3   7   9        4.27        4.53      1.63 o 
  -2   7   9       94.03       98.52      3.47 o 
  -1   7   9       62.17       64.68      1.35 o 
   0   7   9        4.69        3.63      2.06 o 
   1   7   9        0.10        0.28      1.22 o 
   2   7   9        0.11        0.00      1.35 o 
  -4   8   9        2.16        3.71      1.31 o 
  -3   8   9       42.02       46.90      4.72 o 
  -2   8   9       14.16       14.80      1.29 o 
  -1   8   9        3.60        8.97      2.07 o 
   0   8   9       40.74       42.64      2.25 o 
   1   8   9        4.50        4.94      1.54 o 
   2   8   9        0.05        3.11      1.43 o 
  -4   9   9       12.89       16.14      1.23 o 
  -3   9   9       29.96       26.28      2.28 o 
  -2   9   9       12.34       16.58      2.23 o 
  -1   9   9       15.66       15.51      1.57 o 
   0   9   9        1.10        3.08      1.54 o 
   1   9   9        0.53        2.49      1.37 o 
  -3  10   9       13.98       11.69      2.49 o 
  -2  10   9        5.46        6.64      1.60 o 
  -1  10   9        7.10        8.17      1.59 o 
   0  10   9        4.47        4.85      1.61 o 
   1  10   9        0.43        1.78      1.34 o 
  -2  11   9        0.07        0.00      2.33 o 
  -1  11   9        0.95        1.81      1.76 o 
   0  11   9       12.78       12.95      3.68 o 
   1 -11  10        3.28        6.28      1.39 o 
  -1 -10  10        1.04        0.00      1.50 o 
   0 -10  10       17.20       16.64      3.33 o 
   1 -10  10        3.15        6.69      1.34 o 
   2 -10  10        0.00        1.73      2.41 o 
  -2  -9  10        0.26        1.98      1.87 o 
  -1  -9  10        0.27        0.83      1.58 o 
   0  -9  10        0.02        2.05      1.09 o 
   1  -9  10       21.51       23.43      2.36 o 
   2  -9  10        3.84        0.41      1.80 o 
   3  -9  10        2.23        4.67      2.44 o 
  -2  -8  10        0.04        3.80      1.56 o 
  -1  -8  10        1.75        0.00      1.55 o 
   0  -8  10        3.86        6.28      3.13 o 
   1  -8  10       84.20       84.90      1.52 o 
   2  -8  10        1.52        3.81      1.55 o 
   3  -8  10        1.85        0.96      2.36 o 
  -3  -7  10        0.00        2.89      1.56 o 
  -2  -7  10        0.81        4.97      2.76 o 
  -1  -7  10        0.11        1.07      1.92 o 
   0  -7  10        0.03        0.00      2.29 o 
   1  -7  10        7.51        9.47      3.13 o 
   2  -7  10        0.10        1.85      1.74 o 
   3  -7  10        0.09        3.15      2.29 o 
  -3  -6  10        0.10        0.84      4.54 o 
  -2  -6  10        4.75        5.17      1.23 o 
  -1  -6  10        3.03        3.60      2.47 o 
   0  -6  10       11.83       12.20      1.50 o 
   1  -6  10        0.84        2.65      2.42 o 
   2  -6  10        2.97        3.00      1.55 o 
   3  -6  10        0.15        0.40      2.29 o 
   4  -6  10       10.51       13.60      1.29 o 
  -4  -5  10        1.21        0.44      1.07 o 
  -3  -5  10        9.71        9.94      1.51 o 
  -2  -5  10        3.93        9.16      1.93 o 
  -1  -5  10       12.56       13.29      1.65 o 
   0  -5  10        8.86        8.66      2.86 o 
   1  -5  10        3.23        3.13      1.48 o 
   2  -5  10        0.75        0.98      1.25 o 
   3  -5  10       10.33        7.48      2.29 o 
   4  -5  10        0.21        1.71      1.34 o 
  -4  -4  10       35.26       32.96      1.78 o 
  -3  -4  10       16.65       18.53      5.02 o 
  -2  -4  10        1.13        0.69      3.09 o 
  -1  -4  10       68.63       61.02      1.59 o 
   0  -4  10        0.04        0.00      1.48 o 
   1  -4  10        7.67        7.28      1.51 o 
   2  -4  10        2.79        2.03      1.54 o 
   3  -4  10       10.36        9.78      2.34 o 
   4  -4  10        1.96        0.73      2.31 o 
  -4  -3  10       20.86       16.99      1.59 o 
  -3  -3  10        1.11        0.34      2.87 o 
  -2  -3  10        5.89        1.87      1.48 o 
  -1  -3  10       34.13       31.72      1.27 o 
   0  -3  10       17.16       18.83      2.41 o 
   1  -3  10       33.16       33.76      1.62 o 
   2  -3  10        1.96        2.63      1.66 o 
   3  -3  10        0.11        2.07      2.66 o 
   4  -3  10        3.30        2.39      2.35 o 
  -4  -2  10        3.57        3.40      1.13 o 
  -3  -2  10        0.11        1.23      1.21 o 
  -2  -2  10        3.54        5.60      1.03 o 
  -1  -2  10       17.54       18.03      1.08 o 
   0  -2  10        5.72        3.94      1.80 o 
   1  -2  10        4.47        6.88      2.95 o 
   2  -2  10       62.75       59.30      4.22 o 
   3  -2  10        5.17        3.93      3.63 o 
   4  -2  10        1.21        6.09      2.29 o 
  -4  -1  10        6.80        7.09      1.79 o 
  -3  -1  10        8.40        9.44      1.61 o 
  -2  -1  10       18.42       18.14      3.13 o 
  -1  -1  10        3.88        4.54      1.05 o 
   0  -1  10       16.74       17.20      1.50 o 
   1  -1  10      102.26       98.44      2.79 o 
   2  -1  10        8.62       12.55      2.42 o 
   4  -1  10        0.25        5.47      2.20 o 
  -4   0  10        2.87        1.36      2.57 o 
  -3   0  10        0.75        1.60      1.18 o 
  -2   0  10       22.53       21.89      3.88 o 
  -1   0  10       19.87       19.71      1.28 o 
   0   0  10        6.20        5.76      1.26 o 
   1   0  10       84.41       86.90      1.81 o 
   2   0  10       21.34       23.82      1.93 o 
   3   0  10        3.84        6.54      1.47 o 
   4   0  10        0.32        3.17      2.24 o 
  -5   1  10        0.11        0.00      1.36 o 
  -4   1  10        0.02        0.00      1.56 o 
  -3   1  10        4.87        4.02      1.44 o 
  -2   1  10       23.25       26.64      5.75 o 
  -1   1  10        6.22        6.96      1.11 o 
   0   1  10        6.77        9.57      1.98 o 
   1   1  10       89.65       90.95      1.82 o 
   2   1  10        1.42        0.40      1.81 o 
   3   1  10        2.91        1.35      1.55 o 
   4   1  10        6.46        3.51      1.66 o 
  -5   2  10        2.38        1.51      0.99 o 
  -4   2  10        4.53        6.66      1.29 o 
  -3   2  10        0.12        0.00      2.20 o 
  -2   2  10        4.06        4.81      1.19 o 
  -1   2  10        7.23        7.23      1.24 o 
   0   2  10        1.20        0.00      1.21 o 
   1   2  10      121.96      119.52      3.30 o 
   2   2  10        1.69        2.74      2.72 o 
   3   2  10        1.31        6.23      2.18 o 
  -5   3  10        6.82        4.33      1.11 o 
  -4   3  10        0.46        0.84      1.26 o 
  -3   3  10        1.49        0.23      4.45 o 
  -2   3  10       48.71       51.91      1.87 o 
  -1   3  10        3.90        6.10      1.46 o 
   0   3  10        0.85        1.42      1.17 o 
   1   3  10       22.97       21.34      1.57 o 
   2   3  10        0.42        1.10      2.68 o 
   3   3  10       15.05       19.92      2.25 o 
  -4   4  10        0.86        1.83      1.53 o 
  -3   4  10        0.19        3.00      1.47 o 
  -2   4  10       30.70       26.36      1.74 o 
  -1   4  10        0.01        0.31      1.42 o 
   0   4  10        0.00        0.00      2.58 o 
   1   4  10       50.06       46.83      1.68 o 
   2   4  10        6.20        7.00      1.71 o 
   3   4  10        1.31        0.81      2.27 o 
  -4   5  10       14.32       14.29      1.30 o 
  -3   5  10        0.06        0.99      1.93 o 
  -2   5  10       52.20       54.42      2.32 o 
  -1   5  10        4.58        7.06      1.18 o 
   0   5  10        3.52        4.10      1.20 o 
   1   5  10       21.91       22.94      2.24 o 
   2   5  10        0.86        2.80      1.41 o 
   3   5  10        0.00        0.00      2.37 o 
  -4   6  10       24.58       23.94      2.32 o 
  -3   6  10        1.50        0.77      1.21 o 
  -2   6  10       60.76       57.16      1.62 o 
  -1   6  10       20.98       27.77      1.28 o 
   0   6  10        4.14        8.51      1.53 o 
   1   6  10        9.67        8.90      2.18 o 
   2   6  10        0.44        0.13      1.30 o 
  -4   7  10        6.98        9.28      1.35 o 
  -3   7  10       34.74       29.53      4.87 o 
  -2   7  10        6.43        6.77      1.45 o 
  -1   7  10       14.72       15.62      1.11 o 
   0   7  10        9.21        9.41      2.18 o 
   1   7  10        0.09        0.42      1.53 o 
   2   7  10        1.96        5.27      1.36 o 
  -4   8  10        0.01        0.00      1.49 o 
  -3   8  10        6.94       12.35      1.59 o 
  -2   8  10       44.82       48.30      2.95 o 
  -1   8  10        4.50        7.63      1.55 o 
   0   8  10        1.85        5.96      2.18 o 
   1   8  10        0.55        0.63      1.57 o 
  -3   9  10        0.01        0.00      1.65 o 
  -2   9  10        3.94        0.63      1.67 o 
  -1   9  10        1.79        3.91      2.26 o 
   0   9  10        2.77        2.25      1.58 o 
   1   9  10        6.92        6.07      1.88 o 
  -2  10  10        0.14        4.86      1.58 o 
  -1  10  10        0.29        0.00      1.68 o 
   0  10  10        0.20        1.17      1.69 o 
   0 -10  11        0.33        3.61      1.38 o 
   1 -10  11        2.97        4.73      1.42 o 
  -1  -9  11        2.30        3.57      3.85 o 
   0  -9  11        9.31       11.38      1.68 o 
   1  -9  11        3.18        6.96      2.14 o 
   2  -9  11        0.07        0.00      2.00 o 
  -2  -8  11        1.53        5.80      1.63 o 
  -1  -8  11        0.97       12.08      9.43 o 
   0  -8  11       16.78       16.18      3.03 o 
   1  -8  11       18.46       20.48      2.61 o 
   2  -8  11       12.33       14.26      1.68 o 
  -2  -7  11        0.03        1.52      1.41 o 
  -1  -7  11        1.58        0.00      2.71 o 
   0  -7  11        8.43        6.03      1.92 o 
   1  -7  11       78.92       82.60      1.56 o 
   2  -7  11        2.93        1.98      1.32 o 
   3  -7  11        0.56        1.42      2.42 o 
  -3  -6  11        1.18        1.62      1.66 o 
  -2  -6  11        0.30        2.36      1.25 o 
  -1  -6  11        2.52        3.39      3.71 o 
   0  -6  11        2.10        9.40      2.84 o 
   1  -6  11       11.31        8.29      1.30 o 
   2  -6  11       14.06       17.23      1.61 o 
   3  -6  11        0.06        0.00      2.42 o 
  -3  -5  11        1.01        2.77      2.74 o 
  -2  -5  11        2.83        0.00      1.25 o 
  -1  -5  11       18.20       21.12      1.74 o 
   0  -5  11        2.07        8.30      1.54 o 
   1  -5  11        0.33        0.64      1.88 o 
   2  -5  11        3.92        4.79      2.26 o 
   3  -5  11        2.87        2.94      2.88 o 
  -3  -4  11        0.31        5.67      1.64 o 
  -2  -4  11        2.33        3.12      1.33 o 
  -1  -4  11        5.86        6.34      3.04 o 
   0  -4  11        2.65        4.89      1.47 o 
   1  -4  11        0.08        2.24      1.52 o 
   2  -4  11        0.25        4.22      2.01 o 
   3  -4  11        6.79        7.30      2.92 o 
  -4  -3  11       16.68       13.24      1.22 o 
  -3  -3  11        1.45        1.08      2.53 o 
  -2  -3  11        2.61        0.77      1.09 o 
  -1  -3  11        6.55        7.25      1.26 o 
   0  -3  11        2.26        2.28      1.46 o 
   1  -3  11        1.91        0.63      1.93 o 
   2  -3  11       17.17       18.14      1.61 o 
   3  -3  11        0.09        1.22      2.81 o 
  -4  -2  11       23.66       20.45      1.72 o 
  -3  -2  11        0.02        0.01      1.29 o 
  -2  -2  11        0.48        1.18      1.04 o 
  -1  -2  11       56.53       55.21      1.80 o 
   0  -2  11        6.92        8.29      2.54 o 
   1  -2  11      100.30      100.90      1.86 o 
   2  -2  11       15.81       13.17      1.97 o 
   3  -2  11        0.26        0.55      3.36 o 
  -4  -1  11        3.30        2.20      1.14 o 
  -3  -1  11        0.50        2.93      2.58 o 
  -2  -1  11        4.35        8.01      1.22 o 
  -1  -1  11        1.57        0.11      1.57 o 
   0  -1  11       10.15       14.38      3.62 o 
   1  -1  11       24.41       21.95      1.59 o 
   2  -1  11       28.90       23.93      1.82 o 
  -4   0  11        0.01        0.31      1.29 o 
  -3   0  11        4.90        2.64      1.51 o 
  -2   0  11        5.62        9.31      1.60 o 
  -1   0  11        0.02        0.36      1.02 o 
   0   0  11        1.35        3.03      2.19 o 
   1   0  11      110.95      114.15      2.15 o 
   2   0  11        1.13        1.67      1.71 o 
   3   0  11       10.44       13.74      1.57 o 
  -4   1  11        0.49        2.42      1.76 o 
  -3   1  11        3.18        6.34      1.50 o 
  -2   1  11        1.08        1.80      1.25 o 
  -1   1  11        0.53        2.30      1.57 o 
   0   1  11        5.03        5.74      1.49 o 
   1   1  11        5.99        7.16      1.53 o 
   2   1  11        0.08        0.96      1.91 o 
   3   1  11        0.65        0.00      1.56 o 
  -4   2  11        0.00        1.19      1.09 o 
  -3   2  11        0.05        2.42      1.74 o 
  -2   2  11       26.45       27.28      1.28 o 
  -1   2  11        0.02        2.35      1.46 o 
   0   2  11       23.06       25.30      1.29 o 
   1   2  11       58.21       50.08      1.70 o 
   2   2  11        2.41        0.00      2.67 o 
   3   2  11        2.64        5.03      2.20 o 
  -4   3  11        0.05        1.10      2.63 o 
  -3   3  11        0.02        2.29      1.04 o 
  -2   3  11        2.28        4.02      1.07 o 
  -1   3  11        5.64        7.83      1.63 o 
   0   3  11        3.39        3.71      1.50 o 
   1   3  11       70.13       64.22      2.00 o 
   2   3  11        0.09        1.85      2.79 o 
   3   3  11       17.25       24.05      2.37 o 
  -4   4  11        1.34        2.01      1.33 o 
  -3   4  11        1.66        0.00      1.07 o 
  -2   4  11        0.50        3.27      1.51 o 
  -1   4  11        0.16        0.00      1.45 o 
   0   4  11        1.06        1.52      1.23 o 
   1   4  11       73.76       67.75      1.78 o 
   2   4  11        5.63        5.93      2.79 o 
   3   4  11        0.01        0.00      2.33 o 
  -4   5  11        0.01        4.26      1.30 o 
  -3   5  11       13.67       15.23      1.31 o 
  -2   5  11        0.21        2.03      1.52 o 
  -1   5  11       39.59       38.57      1.38 o 
   0   5  11        9.19        7.63      1.55 o 
   1   5  11        0.93        0.00      2.17 o 
   2   5  11        0.01        1.40      1.78 o 
  -4   6  11        8.14        8.52      1.40 o 
  -3   6  11        0.00        3.12      1.55 o 
  -2   6  11       23.53       19.33      1.30 o 
  -1   6  11        3.92        5.82      1.24 o 
   0   6  11       29.43       26.07      1.53 o 
   1   6  11        0.02        0.00      2.19 o 
   2   6  11        1.09        3.74      1.53 o 
  -3   7  11       10.96       11.70      2.05 o 
  -2   7  11        7.37        5.34      1.30 o 
  -1   7  11        0.94        4.30      1.58 o 
   0   7  11        5.30        8.15      2.26 o 
   1   7  11        0.15        0.99      1.58 o 
  -3   8  11        1.29        0.00      1.20 o 
  -2   8  11        7.53        6.86      1.81 o 
  -1   8  11       16.08       18.73      2.28 o 
   0   8  11        0.35        1.34      1.55 o 
   1   8  11       20.15       18.78      1.41 o 
  -2   9  11        0.08        0.00      1.69 o 
  -1   9  11       15.79       15.79      2.37 o 
   0   9  11        0.45        3.64      1.65 o 
   0  -9  12        9.41        9.28      3.00 o 
  -1  -8  12        0.00        3.15      1.36 o 
   0  -8  12        3.26        8.68      2.69 o 
   1  -8  12        5.23        5.04      1.69 o 
   2  -8  12        0.80        3.99      1.74 o 
  -2  -7  12        4.12        5.12      1.39 o 
  -1  -7  12        0.66        2.20      1.61 o 
   0  -7  12        4.12        4.84      2.26 o 
   1  -7  12        0.11        0.00      1.33 o 
   2  -7  12        5.15        5.10      1.40 o 
  -2  -6  12        1.39        5.52      1.64 o 
  -1  -6  12        7.63        7.76      1.33 o 
   0  -6  12       12.17       16.96      2.95 o 
   1  -6  12        6.96        8.91      1.38 o 
   2  -6  12        1.88        1.08      3.61 o 
  -3  -5  12        0.09        2.83      1.66 o 
  -2  -5  12        5.03        5.36      1.56 o 
  -1  -5  12        0.09        0.00      2.45 o 
   0  -5  12        0.87        2.62      1.24 o 
   1  -5  12        3.99        3.79      1.29 o 
   2  -5  12        6.76        3.26      1.34 o 
   3  -5  12        0.08        0.00      2.44 o 
  -3  -4  12        0.02        0.00      5.03 o 
  -2  -4  12        0.60        2.78      1.58 o 
  -1  -4  12        8.73        9.82      2.32 o 
   0  -4  12        3.56        2.26      1.52 o 
   1  -4  12        0.03        1.10      1.27 o 
   2  -4  12        5.87        4.04      1.63 o 
   3  -4  12        0.24        0.90      3.00 o 
  -3  -3  12        0.42        2.63      1.61 o 
  -2  -3  12        0.08        1.90      1.25 o 
  -1  -3  12       15.60       13.91      2.43 o 
   0  -3  12        8.93        8.98      1.55 o 
   1  -3  12        4.94        5.90      1.57 o 
   2  -3  12        0.82        2.49      1.68 o 
   3  -3  12        5.23        7.72      3.44 o 
  -3  -2  12        0.17        0.00      1.31 o 
  -2  -2  12        2.33        1.88      1.54 o 
  -1  -2  12        2.22        7.29      1.50 o 
   0  -2  12        1.83        4.60      1.57 o 
   1  -2  12       47.34       44.24      1.69 o 
   2  -2  12        6.57        7.62      1.89 o 
   3  -2  12        1.65        2.85      3.45 o 
  -4  -1  12        3.20        3.93      1.39 o 
  -3  -1  12        7.76        7.73      1.24 o 
  -2  -1  12        2.35        2.70      2.97 o 
  -1  -1  12        0.12        3.28      1.47 o 
   0  -1  12       43.77       48.71      1.41 o 
   1  -1  12        2.00        2.29      1.97 o 
   2  -1  12        7.94        7.16      1.63 o 
  -4   0  12        0.41        0.00      2.17 o 
  -3   0  12        0.01        0.00      1.07 o 
  -2   0  12        7.75        7.26      4.54 o 
  -1   0  12        1.22        1.78      1.49 o 
   0   0  12        4.79        5.27      2.51 o 
   1   0  12        4.17        7.06      1.58 o 
   2   0  12        4.16        4.40      1.96 o 
  -4   1  12        0.87        0.96      2.02 o 
  -3   1  12        5.28        6.60      3.58 o 
  -2   1  12        1.67        0.12      1.25 o 
  -1   1  12        2.91        5.44      1.23 o 
   0   1  12        4.46        6.41      1.63 o 
   1   1  12        1.89        2.45      1.54 o 
   2   1  12        0.88        2.19      1.76 o 
   3   1  12        0.54        0.00      2.37 o 
  -4   2  12        0.01        0.37      1.14 o 
  -3   2  12       11.04        8.04      2.85 o 
  -2   2  12        1.40        0.00      1.56 o 
  -1   2  12        0.82        2.01      1.24 o 
   0   2  12        9.75       13.09      2.37 o 
   1   2  12        2.54        3.60      1.58 o 
   2   2  12       16.85       14.63      2.07 o 
   3   2  12       10.76       12.49      2.46 o 
  -4   3  12        0.00        3.47      1.16 o 
  -3   3  12        6.11        7.46      1.59 o 
  -2   3  12        5.29        6.55      1.24 o 
  -1   3  12        0.50        3.08      3.15 o 
   0   3  12       61.10       59.08      1.84 o 
   1   3  12        0.21        2.28      1.71 o 
   2   3  12        0.04        3.93      2.83 o 
  -4   4  12        0.10        0.47      3.36 o 
  -3   4  12        1.60        7.04      1.56 o 
  -2   4  12        6.09        7.66      1.11 o 
  -1   4  12        0.03        0.15      1.04 o 
   0   4  12        9.79        9.39      1.31 o 
   1   4  12        0.26        0.32      1.57 o 
   2   4  12        0.54        0.00      2.94 o 
  -3   5  12        5.08        3.62      1.50 o 
  -2   5  12        2.27        0.00      1.58 o 
  -1   5  12        8.94       10.47      1.85 o 
   0   5  12        0.57        1.17      1.59 o 
   1   5  12        4.72        6.06      2.28 o 
   2   5  12        0.19        1.47      1.41 o 
  -3   6  12       10.52       10.23      1.38 o 
  -2   6  12        0.05        4.07      1.28 o 
  -1   6  12        3.94        0.79      1.59 o 
   0   6  12        6.69        7.72      1.62 o 
   1   6  12        1.55        4.02      2.32 o 
  -3   7  12        8.24        9.96      2.73 o 
  -2   7  12        1.68        1.43      1.32 o 
  -1   7  12       15.03       11.80      1.17 o 
   0   7  12        4.46        3.12      2.33 o 
   1   7  12        0.44        1.29      2.42 o 
  -2   8  12        0.95        2.00      1.35 o 
  -1   8  12        3.07        5.13      2.32 o 
   0   8  12        0.15        2.06      2.41 o 
  -1  -7  13        1.82        2.74      1.43 o 
   0  -7  13        0.20        0.00      2.55 o 
   1  -7  13        0.02        0.85      2.13 o 
  -1  -6  13        0.79        3.91      1.65 o 
   0  -6  13        0.81        1.21      2.53 o 
   1  -6  13        1.57        1.43      1.56 o 
   2  -6  13        0.12        2.13      1.73 o 
  -2  -5  13        0.01        1.33      2.93 o 
  -1  -5  13        0.20        4.74      1.61 o 
   0  -5  13        0.01        0.00      1.33 o 
   1  -5  13        0.18        1.71      1.60 o 
   2  -5  13        0.07        0.00      1.70 o 
  -2  -4  13        7.09        6.17      1.69 o 
  -1  -4  13        1.44        2.26      1.13 o 
   0  -4  13        1.55        4.45      1.12 o 
   1  -4  13        7.91        9.85      1.65 o 
   2  -4  13        0.38        3.22      1.66 o 
  -3  -3  13        0.00        2.11      3.34 o 
  -2  -3  13        8.55        3.10      3.41 o 
  -1  -3  13        0.01        2.52      1.47 o 
   0  -3  13       36.42       39.45      2.40 o 
   1  -3  13        5.58        7.31      1.33 o 
   2  -3  13        0.02        2.60      1.82 o 
  -3  -2  13        0.37        2.32      1.98 o 
  -2  -2  13        0.18        3.84      2.31 o 
  -1  -2  13       10.25       11.07      4.03 o 
   0  -2  13       27.00       28.41      2.41 o 
   1  -2  13       15.65       13.68      2.65 o 
   2  -2  13        3.78        4.01      1.85 o 
  -3  -1  13        0.76        1.84      3.38 o 
  -2  -1  13        2.28        0.15      1.71 o 
  -1  -1  13        0.04        3.10      1.98 o 
   0  -1  13        6.64        7.79      1.31 o 
   1  -1  13        2.99        1.21      1.58 o 
   2  -1  13        1.59        1.82      1.66 o 
  -3   0  13        5.46        7.30      1.32 o 
  -2   0  13        1.00        1.41      1.07 o 
  -1   0  13        1.91        0.00      1.58 o 
   0   0  13       27.99       27.60      1.70 o 
   1   0  13        3.56        5.70      1.61 o 
   2   0  13        3.39        4.45      2.17 o 
  -3   1  13        3.57        1.20      2.43 o 
  -2   1  13        1.80        3.71      1.61 o 
  -1   1  13        0.10        3.12      1.28 o 
   0   1  13       55.00       50.94      1.52 o 
   1   1  13        0.00        0.24      1.59 o 
   2   1  13        0.36        1.98      1.64 o 
  -3   2  13        0.73        0.00      2.07 o 
  -2   2  13        0.20        0.00      1.30 o 
  -1   2  13        0.07        1.99      1.57 o 
   0   2  13       41.86       44.11      1.50 o 
   1   2  13        0.03        0.67      1.61 o 
   2   2  13        0.09        0.26      1.87 o 
  -3   3  13        1.08        0.77      1.93 o 
  -2   3  13        1.01        0.08      1.58 o 
  -1   3  13        0.02        0.00      1.11 o 
   0   3  13        5.11        3.85      2.17 o 
   1   3  13        3.01        2.50      1.62 o 
   2   3  13        6.34        5.52      3.07 o 
  -3   4  13       11.22       12.25      4.95 o 
  -2   4  13        0.05        4.02      2.30 o 
  -1   4  13        0.05        4.76      1.89 o 
   0   4  13       21.12       18.12      1.66 o 
   1   4  13        0.32        2.43      1.68 o 
  -3   5  13        1.26        1.20      1.40 o 
  -2   5  13        3.66        5.00      1.68 o 
  -1   5  13        8.91        6.58      1.35 o 
   0   5  13        0.68        1.43      1.64 o 
   1   5  13        0.03        2.85      2.41 o 
  -2   6  13        5.27        8.30      1.65 o 
  -1   6  13        2.13        3.52      1.66 o 
   0   6  13        0.04        0.00      1.69 o 
  -1   7  13        0.39        1.60      1.39 o 
  -1  -5  14        0.01        2.13      1.75 o 
   0  -5  14        0.01        1.62      1.33 o 
   1  -5  14        3.11        5.29      1.81 o 
  -1  -4  14        0.22        0.70      1.19 o 
   0  -4  14        1.05        6.25      1.84 o 
   1  -4  14        0.28        1.33      1.38 o 
  -2  -3  14        0.61        4.21      1.67 o 
  -1  -3  14        3.69        3.88      1.16 o 
   0  -3  14        1.39        2.38      2.83 o 
   1  -3  14       13.99       13.24      1.71 o 
  -2  -2  14        2.88        0.47      4.38 o 
  -1  -2  14        1.74        0.00      2.06 o 
   0  -2  14       19.56       20.93      1.36 o 
   1  -2  14        0.87        2.96      1.71 o 
  -2  -1  14        0.23        0.00      2.04 o 
  -1  -1  14        0.07        1.15      1.63 o 
   0  -1  14        0.02        0.00      1.31 o 
   1  -1  14        1.13        2.41      1.67 o 
  -2   0  14        0.22        3.38      1.25 o 
  -1   0  14        1.64        1.39      1.73 o 
   0   0  14        7.92        9.37      1.35 o 
   1   0  14        0.03        0.78      1.63 o 
  -2   1  14        0.53        1.96      1.31 o 
  -1   1  14        7.29       12.41      1.62 o 
   0   1  14        1.71        3.14      1.32 o 
   1   1  14        2.00        3.30      1.69 o 
  -2   2  14        0.54        0.46      1.15 o 
  -1   2  14       12.42       11.06      4.66 o 
   0   2  14        6.81        5.79      1.67 o 
   1   2  14        0.49        2.83      1.70 o 
  -2   3  14        0.11        0.00      1.50 o 
  -1   3  14        0.13        5.39      3.83 o 
   0   3  14       16.19       16.77      2.38 o 
   1   3  14        0.23        1.55      2.91 o 
  -2   4  14        3.43        9.79      1.64 o 
  -1   4  14        1.89        4.76      2.34 o 
   0   4  14        7.82        5.70      1.89 o 
  -1   5  14        0.00        1.65      1.55 o 
   0  -2  15        4.76        4.22      1.52 o 
  -1  -1  15       11.77       13.76      2.14 o 
   0  -1  15        0.17        0.29      2.18 o 
  -1   0  15        8.70       11.59      1.75 o 
   0   0  15        0.30        1.60      1.74 o 
  -1   1  15        1.16        2.75      2.18 o 
   0   1  15        0.77        1.65      2.56 o 
                                                 
